# Supplementary material for: Diversity in a Cold Hot-Spot: DNA-Barcoding Reveals Patterns of Evolution among Antarctic Demosponges (Class Demospongiae, Phylum Porifera)
Source: PLoS One. 2015 Jun 19;10(6):e0127573. doi: 10.1371/journal.pone.0127573 (PMC4474727; doi:10.1371/journal.pone.0127573)
Supplement: S1 Table — (CSV) [file pone.0127573.s001.csv]

Cruise	Station	Latitude	Longitude	Depth
TAN0402	5	-71.6993332	172.0266724	623
TAN0402	9	-71.6966705	172.0736694	647
TAN0402	10	-71.7109985	172.0446625	636
TAN0402	11	-71.711998	171.8106689	530
TAN0402	14	-71.7313309	171.75	451
TAN0402	16	-71.7393341	171.6578369	411
TAN0402	20	-71.7406693	171.6439972	400
TAN0402	21	-71.7994995	170.9486694	168
TAN0402	22	-71.8010025	170.94133	151
TAN0402	24	-71.7978363	170.9409943	119
TAN0402	25	-71.7986679	170.9328308	127
TAN0402	26	-71.7781677	170.9638367	230
TAN0402	29	-71.7559967	171.263504	270
TAN0402	35	-71.7675018	171.1091614	241
TAN0402	36	-71.7728348	171.1488342	236
TAN0402	37	-71.765831	171.16716	245
TAN0402	38	-71.7543335	171.1431732	245
TAN0402	39	-71.7549973	171.1425018	251
TAN0402	47	-72.3153305	170.3609924	130
TAN0402	48	-72.3166656	170.3623352	132
TAN0402	51	-72.3326645	170.3890076	152
TAN0402	52	-72.3368301	170.394165	154
TAN0402	53	-72.3310013	170.4278259	197
TAN0402	54	-72.3248367	170.4276733	206
TAN0402	55	-72.3078308	170.357666	130
TAN0402	57	-72.341835	170.4429932	203
TAN0402	64	-72.3303299	170.491333	312
TAN0402	66	-72.3241653	170.4773254	280
TAN0402	67	-72.3209991	170.475174	272
TAN0402	70	-72.0503311	173.3198395	760
TAN0402	72	-72.0613327	173.2454987	620
TAN0402	75	-72.0770035	172.9348297	526
TAN0402	76	-72.1279984	172.7006683	496
TAN0402	77	-72.1166687	172.7131653	499
TAN0402	82	-72.0605011	172.9038391	526
TAN0402	85	-72.0366669	173.2488403	770
TAN0402	88	-72.0976639	172.9301605	515
TAN0402	89	-72.2788315	171.4136658	415
TAN0402	90	-72.2743301	171.4640045	423
TAN0402	91	-72.2768326	171.4490051	414
TAN0402	95	-71.197998	171.003006	740
TAN0402	97	-71.1973343	170.9648285	630
TAN0402	98	-71.190834	170.9414978	614
TAN0402	100	-71.2014999	170.9481659	585
TAN0402	101	-71.2011642	170.940506	565
TAN0402	102	-71.2535019	170.7368317	536
TAN0402	103	-71.2393341	170.7071686	555
TAN0402	105	-71.2574997	170.6346741	470
TAN0402	107	-71.2771683	170.6021729	400
TAN0402	111	-71.3044968	170.6179962	357
TAN0402	117	-71.309166	170.5731659	322
TAN0402	118	-71.2991638	170.536499	312
TAN0402	119	-71.1898346	170.9488373	621
TAN0402	120	-71.1881638	170.9795074	713
TAN0402	121	-71.2378311	170.7111664	556
TAN0402	123	-71.3131638	170.5010071	243
TAN0402	125	-71.3164978	170.4656677	163
TAN0402	127	-71.3236694	170.4089966	85
TAN0402	129	-71.3268356	170.4515076	120
TAN0402	133	-71.6446686	170.2188263	249
TAN0402	134	-71.6416702	170.1524963	65
TAN0402	139	-72.0139999	170.7758331	236
TAN0402	142	-72.0183334	170.8081665	302
TAN0402	143	-72.0224991	170.8025055	317
TAN0402	145	-72.0313339	170.9053345	270
TAN0402	148	-72.1340027	171.4486694	397
TAN0402	150	-71.9794998	171.9681702	480
TAN0402	151	-71.9971695	172.1239929	512
TAN0402	153	-72.0084991	172.2226715	540
TAN0402	156	-71.9926682	172.2070007	675
TAN0402	159	-71.4714966	171.9985046	727
TAN0402	162	-71.4753342	171.9971619	738
TAN0402	170	-71.4876633	171.8786621	565
TAN0402	171	-71.4875031	171.8623352	564
TAN0402	175	-71.5306702	171.3005066	348
TAN0402	177	-71.5296707	171.300827	350
TAN0402	186	-71.512001	171.4251709	390
TAN0402	188	-71.5475006	171.1111603	286
TAN0402	189	-71.5748367	170.8706665	231
TAN0402	194	-71.6214981	170.9261627	246
TAN0402	195	-71.6220016	170.9230042	244
TAN0402	197	-71.6206665	170.8665009	198
TAN0402	198	-71.6173325	170.8934937	222
TAN0402	202	-71.1553345	171.0923309	930
TAN0402	203	-71.1561661	171.1741638	1165
TAN0402	204	-71.154335	171.1864929	1138
TAN0402	205	-71.1631699	171.0476685	1014
TAN0402	206	-71.1641693	171.0484924	975
TAN0402	218	-67.25383	164.875	348
TAN0402	225	-67.2726669	164.5195007	212
TAN0402	231	-67.4205017	163.9391632	111
TAN0402	236	-67.4241638	163.8988342	135
TAN0402	237	-67.4171677	163.9501648	129
TAN0402	240	-66.9246674	163.2401733	75
TAN0402	268	-65.4916687	161.0494995	764
TAN0402	269	-65.475502	161.0480042	760
TAN0402	272	-65.4443359	160.9138336	68
TAN0402	276	-65.4133301	160.8816681	125
TAN0402	278	-65.4126663	160.8869934	114
TAN0802	17	-73.1245	174.3205	321
TAN0802	22	-74.1111667	170.796	639
TAN0802	26	-74.5816667	170.2498333	285
TAN0802	29	-74.5812	170.2225	285
TAN0802	31	-74.5905	170.2757	283
TAN0802	41	-74.7262	167.0132	916
TAN0802	46	-74.7367	167.0613	863
TAN0802	56	-75.633	169.85	525
TAN0802	58	-75.613	169.7855	523
TAN0802	61	-75.6216667	169.8045	520
TAN0802	66	-75.6241667	167.3211667	480
TAN0802	70	-76.775	167.836	724
TAN0802	77	-76.833	179.95	664
TAN0802	81	-76.594	176.828	369
TAN0802	82	-76.591	176.883	360
TAN0802	94	-76.1930556	176.2961111	447
TAN0802	96	-76.186	176.447	450
TAN0802	98	-76.19	176.284	450
TAN0802	100	-76.202	176.248	451
TAN0802	106	-73.2481667	178.7236667	760
TAN0802	115	-72.585	175.3083333	467
TAN0802	116	-72.6036667	175.3318333	470
TAN0802	117	-72.5903333	175.3423333	479
TAN0802	121	-72.3395	175.5322	945
TAN0802	123	-72.3288333	175.4708333	915
TAN0802	124	-72.323	175.4955	974
TAN0802	127	-72.3168333	175.4738333	952
TAN0802	129	-72.3171667	175.4885	980
TAN0802	133	-72.0926667	175.5716667	1567
TAN0802	135	-72.073	175.5855	1645
TAN0802	137	-72.0883333	175.5586667	1604
TAN0802	139	-72.083	175.5546667	1620
TAN0802	144	-71.9385	173.3023	1431
TAN0802	146	-71.9521667	173.3951667	1652
TAN0802	147	-71.9503333	173.3995	1610
TAN0802	151	-72.0093333	173.2238333	850
TAN0802	152	-72.0228333	173.1705	822
TAN0802	157	-72.0235	173.1803333	818
TAN0802	161	-72.0755	172.9043333	535
TAN0802	167	-71.8557	174.033	1990
TAN0802	171	-71.3808	174.7303	2281
TAN0802	180	-69.4318333	-178.8195	455
TAN0802	182	-69.3866667	178.7115	415
TAN0802	189	-68.5645	-178.3291667	3203
TAN0802	203	-68.0886667	-179.2986667	780
TAN0802	206	-68.1208333	-179.2475	879
TAN0802	211	-68.1088333	-179.2383333	855
TAN0802	215	-67.8371667	-179.5603333	358
TAN0802	217	-67.7893333	-179.636	334
TAN0802	222	-67.8543333	-179.6445	421
TAN0802	223	-67.8288333	-179.587	405
TAN0802	225	-67.855	-179.6136667	406
TAN0802	230	-67.6243333	-178.8861667	3485
TAN0802	237	-67.4081667	-179.8091667	1520
TAN0802	243	-67.382	-179.8721667	420
TAN0802	245	-67.3833333	-179.8443333	760
TAN0802	247	-67.3875	-179.8971667	150
TAN0802	249	-67.4121667	-179.9418333	300
TAN0802	251	-67.3803333	179.9893333	1450
TAN0802	253	-67.3706667	179.9805	1250
TAN0802	256	-67.3403333	-179.9318333	1130
TAN0802	258	-67.3633333	-179.9518333	540
TAN0802	265	-66.9925	170.877	445
TAN0802	267	-66.9781667	170.8298333	503
TAN0802	269	-67.0258333	170.8113333	484
TAN0802	270	-66.9938333	170.88	454
TAN0802	272	-66.9558333	170.9313333	658
TAN0802	275	-67.0273333	171.0258333	504
TAN0802	277	-67.0148333	171.0776667	675
TAN0802	279	-67.1215	170.9371667	545
TAN0802	292	-66.7173333	171.148	3398
TAN0802	296	-66.9367	170.8297	547
TAN0802	297	-66.9157	170.985	547
TAN0802	299	-67.0607	171.1227	940
TAN0802	302	-67.1347	171.1438	897
TAN0802	303	-67.1288	171.0905	566
TAN0802	305	-67.168	171.179	648
TAN0802	309	-67.1272	170.8955	696
TAN0802	311	-67.0601667	170.9661667	480
