# Supplementary material for: Diversity in a Cold Hot-Spot: DNA-Barcoding Reveals Patterns of Evolution among Antarctic Demosponges (Class Demospongiae, Phylum Porifera)
Source: PLoS One. 2015 Jun 19;10(6):e0127573. doi: 10.1371/journal.pone.0127573 (PMC4474727; doi:10.1371/journal.pone.0127573)
Supplement: S2 Table — (XLS) [file pone.0127573.s002.xls]

## Sheet: TAN0402
Accesion number	NIWA Cat. No.	Station ID	Phylum	Class	Order	Family	Genus	Species	Date	Latitude1	Longitude1	Depth 1	Depth 2	Lot Number	Prep Type	Remarks
	28836	TAN0402/175	Porifera	Demospongiae	Hadromerida	Polymastiidae	Polymastia	invaginata	27/02/2004	-71.5307	171.301	348	345	5012	Ethanol - no formalin
	28841	TAN0402/22	Porifera	Demospongiae	Poecilosclerida	Hymedesmiidae	Phorbas	glaberrimus	09/02/2004	-71.801	170.941	151	180	1004	Ethanol - no formalin
	28843	TAN0402/22	Porifera	Demospongiae	Haplosclerida	Petrosiidae	Petrosia	fistulata	09/02/2004	-71.801	170.941	151	180	1004	Ethanol - no formalin
	28846	TAN0402/197	Porifera	Demospongiae	Hadromerida	Polymastiidae	Polymastia	invaginata	28/02/2004	-71.6207	170.867	198	211	5851	Ethanol - no formalin
	28865	TAN0402/48	Porifera	Demospongiae	Haplosclerida	Phloeodictyidae	Pachypellina	fistulata	12/02/2004	-72.3167	170.362	132	130	1551	Ethanol - no formalin	Initial ID before barcoding: ?Haliclona dancoi (Topsent, 1901)
	28869	TAN0402/75	Porifera	Demospongiae	Poecilosclerida	Acarnidae	Iophon	spatulatum	14/02/2004	-72.077	172.935	526	525	2134	Ethanol - no formalin
	28870	TAN0402/75	Porifera	Demospongiae	Poecilosclerida	Acarnidae	Acanthorhabdus	fragilis	14/02/2004	-72.077	172.935	526	525	2134	Ethanol - no formalin
	28874	TAN0402/76	Porifera	Demospongiae	Hadromerida	Suberitidae	Pseudosuberites	nudus	14/02/2004	-72.128	172.701	496	501	2155	Ethanol - no formalin
	28877	TAN0402/76	Porifera	Demospongiae	Spirophorida	Tetillidae	Cinachyra	barbata	14/02/2004	-72.128	172.701	496	501	2155	Ethanol - no formalin
	28878	TAN0402/76	Porifera	Demospongiae	Haplosclerida	Phloeodictyidae	Calyx	arcuarius	14/02/2004	-72.128	172.701	496	501	2155	Ethanol - no formalin	Initial ID before barcoding: Haliclona sp. 1 (thin-walled tube, oxeas 250)
	28884	TAN0402/195	Porifera	Demospongiae	Hadromerida	Suberitidae	Suberites	topsenti	28/02/2004	-71.622	170.923	244	246	4851	Ethanol - no formalin
	28887	TAN0402/118	Porifera	Demospongiae	Poecilosclerida	Acarnidae	Iophon		18/02/2004	-71.2992	170.536	312	323	3032	Ethanol - no formalin
	28893	TAN0402/35	Porifera	Demospongiae	Poecilosclerida	Cladorhizidae	Asbestopluma	obae	10/02/2004	-71.7675	171.109	241	238	1283	Ethanol - no formalin
	28896	TAN0402/53	Porifera	Demospongiae	Poecilosclerida	Isodictyidae	Isodictya	cactoides	13/02/2004	-72.331	170.428	197	197	1577	Ethanol - no formalin
	28900	TAN0402/98	Porifera	Demospongiae	Hadromerida	Polymastiidae	Tentorium	papillatum	18/02/2004	-71.1908	170.941	614	614	2686	Ethanol - no formalin	Initial ID before barcoding: Suberites caminatus Ridley & Dendy, 1887. NIWAKD 3563
	28902	TAN0402/103	Porifera	Demospongiae	Hadromerida	Stylocordylidae	Stylocordyla	borealis	18/02/2004	-71.2393	170.707	555	546	2799	Ethanol - no formalin
	28903	TAN0402/39	Porifera	Demospongiae	Hadromerida	Polymastiidae	Polymastia	invaginata	10/02/2004	-71.755	171.143	251	253	1440	Ethanol - no formalin
	28904	TAN0402/105	Porifera	Demospongiae	Poecilosclerida	Tedaniidae	Tedania	trirhaphis	18/02/2004	-71.2575	170.635	470	458	2865	Ethanol - no formalin
	28908	TAN0402/204	Porifera	Demospongiae	Hadromerida	Polymastiidae	Tentorium	papillatum	29/02/2004	-71.1543	171.186	1138	1138	6020	Ethanol - no formalin	Initial ID before barcoding: Suberites papillatus Kirkpatrick, 1908. NIWAKD 3571
	28909	TAN0402/204	Porifera	Demospongiae	Hadromerida	Polymastiidae	Tentorium	papillatum	29/02/2004	-71.1543	171.186	1138	1138	6020	Ethanol - no formalin	Initial ID before barcoding: Suberites papillatus Kirkpatrick, 1908. NIWAKD 3572
	28910	TAN0402/118	Porifera	Demospongiae	Spirophorida	Tetillidae	Craniella	cf. leptoderma	18/02/2004	-71.2992	170.536	312	323	3038	Ethanol - no formalin	2007 ID: Craniella microsigma Kirkpatrick, 1908. Revised after barcoding. NIWAKD 3573
	28917	TAN0402/203	Porifera	Demospongiae	Hadromerida	Polymastiidae	Tentorium	papillatum	29/02/2004	-71.1562	171.174	1165	1158	5989	Ethanol - no formalin	Initial ID before barcoding: Suberites papillatus Kirkpatrick, 1908. NIWAKD 3580
	28922	TAN0402/203	Porifera	Demospongiae	Poecilosclerida	Microcionidae	Artemisina	jovis	29/02/2004	-71.1562	171.174	1165	1158	5999	Ethanol - no formalin
	28925	TAN0402/202	Porifera	Demospongiae	Poecilosclerida	Latrunculiidae	Latrunculia	biformis	29/02/2004	-71.1553	171.092	930	940	5962	Ethanol - no formalin
	28929	TAN0402/203	Porifera	Demospongiae	Spirophorida	Tetillidae	Craniella	sagitta	29/02/2004	-71.1562	171.174	1165	1158	1372	Ethanol - no formalin	Initial ID before barcoding: Cinachyra cf. antarctica (Carter, 1892). NIWAKD 3592
	28936	TAN0402/36	Porifera	Demospongiae	Hadromerida	Stylocordylidae	Stylocordyla	borealis	10/02/2004	-71.7728	171.149	236	240	1365	Ethanol - no formalin
	28937	TAN0402/278	Porifera	Demospongiae	Poecilosclerida	Microcionidae	Artemisina	tubulosa	07/03/2004	-65.4127	160.887	114	151	6718	Ethanol - no formalin
	28939	TAN0402/276	Porifera	Demospongiae	Haplosclerida	Chalinidae	Haliclona	altera	07/03/2004	-65.4133	160.882	125	125	6701	Ethanol - no formalin
	28951	TAN0402/36	Porifera	Demospongiae	Spirophorida	Tetillidae	Cinachyra	antarctica	10/02/2004	-71.7728	171.149	236	240	1365	Ethanol - no formalin	Initial ID before barcoding: Cinachyra monticularis Kirkpatrick, 1908. NIWAKD 3769
	28954	TAN0402/52	Porifera	Demospongiae	Haplosclerida	Phloeodictyidae	Pachypellina	fistulata	12/02/2004	-72.3368	170.394	154	153	1568	Ethanol - no formalin
	28956	TAN0402/25	Porifera	Demospongiae	Hadromerida	Polymastiidae	Polymastia	isidis	09/02/2004	-71.7987	170.933	127	140	1044	Ethanol - no formalin
	28957	TAN0402/25	Porifera	Demospongiae	Spirophorida	Tetillidae	Cinachyra	antarctica	09/02/2004	-71.7987	170.933	127	140	1044	Ethanol - no formalin	Initial ID before barcoding: Cinachyra vertex Lendenfeld, 1907. NIWAKD 3775
	28959	TAN0402/85	Porifera	Demospongiae	Poecilosclerida	Tedaniidae	Tedania	oxeata	14/02/2004	-72.0367	173.249	770	866	2348	Ethanol - no formalin
	28961	TAN0402/101	Porifera	Demospongiae	Poecilosclerida	Isodictyidae	Isodictya	erinacea	18/02/2004	-71.2012	170.941	565	571	2733	Ethanol - no formalin
	28970	TAN0402/25	Porifera	Demospongiae	Poecilosclerida	Coelosphaeridae	Lissodendoryx	flabellata	09/02/2004	-71.7987	170.933	127	140	1045	Ethanol - no formalin
	28971	TAN0402/9	Porifera	Demospongiae	Hadromerida	Suberitidae	Homaxinella	n. sp.	05/02/2004	-71.6967	172.074	647	627	111	Ethanol - no formalin
	28973	TAN0402/25	Porifera	Demospongiae	Poecilosclerida	Microcionidae	Clathria	pauper	09/02/2004	-71.7987	170.933	127	140	1045	Ethanol - no formalin
	28975	TAN0402/85	Porifera	Demospongiae	Hadromerida	Suberitidae	Homaxinella	n. sp.	14/02/2004	-72.0367	173.249	770	866	2348	Ethanol - no formalin
	29019	TAN0402/162	Porifera	Demospongiae	Hadromerida	Polymastiidae	Tentorium	n. sp.	26/02/2004	-71.4753	171.997	738	738	4241	Ethanol - no formalin
	29023	TAN0402/111	Porifera	Demospongiae	Poecilosclerida	Dendoricellidae	Fibulia	meandrina	18/02/2004	-71.3045	170.618	357	357	2875	Ethanol - no formalin
	29073	TAN0402/39	Porifera	Demospongiae	Hadromerida	Polymastiidae	Polymastia	isidis	10/02/2004	-71.755	171.143	251	253	1464	Ethanol - no formalin
	29081	TAN0402/67	Porifera	Demospongiae	Poecilosclerida	Microcionidae	Clathria	pauper	13/02/2004	-72.321	170.475	272	286	1972	Ethanol - no formalin
	29084	TAN0402/67	Porifera	Demospongiae	Hadromerida	Suberitidae	Pseudosuberites	antarcticus	13/02/2004	-72.321	170.475	272	286	1972	Ethanol - no formalin
	29100	TAN0402/54	Porifera	Demospongiae	Poecilosclerida	Coelosphaeridae	Inflatella	coelosphaeroides	13/02/2004	-72.3248	170.428	206	199	1668	Ethanol - no formalin
	29110	TAN0402/54	Porifera	Demospongiae	Haplosclerida	Chalinidae	Microxina	charcoti	13/02/2004	-72.3248	170.428	206	199	1668	Ethanol - no formalin	Initial ID before barcoding: Isodictya erinacea (Topsent, 1916). NIWAKD 4049. Michelle's notes: Isodictya erinacea reidentified as Microxina charcoti Topsent, 1916 (Haplosclerida: Niphatidae), an example of retrospective identifications given a clue to the sponges phylogenetic affinity. The sponge had the same morphology and size of oxeas, but lacked the chelae typical of I. erinacea (but often s…
	29123	TAN0402/67	Porifera	Demospongiae	Poecilosclerida	Myxillidae	Myxilla	mollis	13/02/2004	-72.321	170.475	272	286	1972	Ethanol - no formalin
	29134	TAN0402/20	Porifera	Demospongiae	Poecilosclerida	Microcionidae	Clathria	pauper	05/02/2004	-71.7407	171.644	400	415	323	Ethanol - no formalin
	29135	TAN0402/20	Porifera	Demospongiae	Poecilosclerida	Latrunculiidae	Latrunculia	biformis	05/02/2004	-71.7407	171.644	400	415	323	Ethanol - no formalin
	29140	TAN0402/20	Porifera	Demospongiae	Haplosclerida	Phloeodictyidae	Calyx	arcuarius	05/02/2004	-71.7407	171.644	400	415	323	Ethanol - no formalin
	29141	TAN0402/20	Porifera	Demospongiae	Poecilosclerida	Latrunculiidae	Latrunculia	brevis	05/02/2004	-71.7407	171.644	400	415	323	Ethanol - no formalin
	29165	TAN0402/76	Porifera	Demospongiae	Haplosclerida	Phloeodictyidae	Calyx	arcuarius	14/02/2004	-72.128	172.701	496	501	2153	Ethanol - no formalin	ID before barcoding: Haliclona cf. bilamellata Burton, 1932. NIWAKD 4104
	29171	TAN0402/148	Porifera	Demospongiae	Hadromerida	Polymastiidae	Tentorium	papillatum	26/02/2004	-72.134	171.449	397	389	4391	Ethanol - no formalin	Initial ID before barcoding: Suberites caminatus Ridley & Dendy, 1887. NIWAKD 4110
	29175	TAN0402/156	Porifera	Demospongiae	Poecilosclerida	Acarnidae	Iophon	spatulatum	26/02/2004	-71.9927	172.207	675	675	4603	Ethanol - no formalin
	29186	TAN0402/133	Porifera	Demospongiae	Hadromerida	Stylocordylidae	Stylocordyla	borealis	23/02/2004	-71.6447	170.219	249	252	4115	Ethanol - no formalin
	29189	TAN0402/186	Porifera	Demospongiae	Poecilosclerida	Hymedesmiidae	Kirkpatrickia	variolosa	27/02/2004	-71.512	171.425	390	389	5301	Ethanol - no formalin
	29199	TAN0402/134	Porifera	Demospongiae	Hadromerida	Polymastiidae	Sphaerotylus	antarcticus	23/02/2004	-71.6417	170.152	65	64	4144	Ethanol - no formalin
	29200	TAN0402/145	Porifera	Demospongiae	Haplosclerida	Chalinidae	Gellius	pilosus	26/02/2004	-72.0313	170.905	270	280	7880	Ethanol - no formalin
	29209	TAN0402/188	Porifera	Demospongiae	Hadromerida	Polymastiidae	Polymastia	isidis	27/02/2004	-71.5475	171.111	286	280	4761	Ethanol - no formalin
	29225	TAN0402/142	Porifera	Demospongiae	Poecilosclerida	Tedaniidae	Tedania	massa	26/02/2004	-72.0183	170.808	302	302	4341	Ethanol - no formalin
HIGHLIGHTED IN YELLOW: Specimens with a discordance between the names or catalog numbers used in the paper and the database. The remarks contains reference to new catalog numbers. We Include the drop of the catalog database as it is to facilitate locating the specimens. Updates to the database are done by NIWA.

## Sheet: TAN0802
Accesion Number	NIWA Cat. No.	Station ID	Phylum	Class	Order	Family	Genus	Species	Date	Latitude1	Longitude1	Depth 1	Depth 2	Lot Number	Prep Type	Remarks
	35450	TAN0802/17	Porifera	Demospongiae	Hadromerida	Suberitidae	Homaxinella	n. sp.	09/02/2008	-73.1245	174.321	321		106	Ethanol - no formalin
	35597	TAN0802/22	Porifera	Demospongiae	Poecilosclerida	Hymedesmiidae	Kirkpatrickia	variolosa	11/02/2008	-74.1112	170.796	639	632	264	Ethanol - no formalin
	35607	TAN0802/22	Porifera	Demospongiae	Poecilosclerida	Latrunculiidae	Latrunculia	biformis	11/02/2008	-74.1112	170.796	639	632	274	Ethanol - no formalin
	35609	TAN0802/22	Porifera	Demospongiae	Poecilosclerida	Acarnidae	Acanthorhabdus	fragilis	11/02/2008	-74.1112	170.796	639	632	276	Ethanol - no formalin
	35726	TAN0802/26	Porifera	Demospongiae	Poecilosclerida	Dendoricellidae	Fibulia	cribriporosa	11/02/2008	-74.5817	170.25	285	285	398	Ethanol - no formalin
	35787	TAN0802/31	Porifera	Demospongiae	Poecilosclerida	Myxillidae	Myxilla	n. sp.	11/02/2008	-74.5905	170.276	283	283	470	Dry
	35966	TAN0802/41	Porifera	Demospongiae	Poecilosclerida	Myxillidae	Myxilla	n. sp.	12/02/2008	-74.7262	167.013	916	930	656	Ethanol - no formalin
	36097	TAN0802/56	Porifera	Demospongiae	Spirophorida	Tetillidae	Craniella	sagitta	14/02/2008	-75.633	169.85	525	530	806	Ethanol - no formalin
	37073	TAN0802/115	Porifera	Demospongiae	Poecilosclerida	Microcionidae	Clathria	pauper	20/02/2008	-72.585	175.308	467	474	1873	Ethanol - no formalin
	37228	TAN0802/115	Porifera	Demospongiae	Hadromerida	Stylocordylidae	Stylocordyla	borealis	20/02/2008	-72.585	175.308	467	474	2038	Ethanol - no formalin	lollipop sponges A-D. NOTE Homaxinella balfourensis specimen split off from this lot (NIWA 85530)
	37342	TAN0802/129	Porifera	Demospongiae	Poecilosclerida	Microcionidae	Artemisina	plumosa	21/02/2008	-72.3172	175.488	980	980	2178	Ethanol - no formalin
	37453	TAN0802/144	Porifera	Demospongiae	Poecilosclerida	Tedaniidae	Tedania	trirhaphis	23/02/2008	-71.9385	173.302	1431	1658	2326	Ethanol - no formalin
	37454	TAN0802/144	Porifera	Demospongiae	Poecilosclerida	Microcionidae	Artemisina	plumosa	23/02/2008	-71.9385	173.302	1431	1658	2327	Frozen
	37480	TAN0802/144	Porifera	Demospongiae	Hadromerida	Suberitidae	Homaxinella	n. sp.	23/02/2008	-71.9385	173.302	1431	1658	2353	Ethanol - no formalin
	37534	TAN0802/151	Porifera	Demospongiae	Poecilosclerida	Tedaniidae	Tedania	oxeata	24/02/2008	-72.0093	173.224	850	960	2439	Dry
	37656	TAN0802/161	Porifera	Demospongiae	Haplosclerida	Phloeodictyidae	Calyx	arcuarius	24/02/2008	-72.0755	172.904	535	536	2584	Ethanol - no formalin
	37658	TAN0802/161	Porifera	Demospongiae	Poecilosclerida	Acarnidae	Acanthorhabdus	fragilis	24/02/2008	-72.0755	172.904	535	536	2586	Ethanol - no formalin
	37794	TAN0802/167	Porifera	Demospongiae	Poecilosclerida	Raspailiidae	Eurypon	miniaceum	25/02/2008	-71.8557	174.033	1990	1954	2726	Ethanol - no formalin
	38173	TAN0802/206	Porifera	Demospongiae	Hadromerida	Suberitidae	Plicatellopsis	fragilis	03/03/2008	-68.1208	-179.248	879	872	3212	Ethanol - no formalin
	38697	TAN0802/256	Porifera	Demospongiae	Poecilosclerida	Desmacellidae	Biemna	n. sp.	08/03/2008	-67.3403	-179.932	1130	1235	3840	Ethanol - no formalin
	38732	TAN0802/258	Porifera	Demospongiae	Haplosclerida	Phloeodictyidae	Calyx	arcuarius	08/03/2008	-67.3633	-179.952	540	456	3881	Ethanol - no formalin
	39094	TAN0802/296	Porifera	Demospongiae	Halichondrida	Bubaridae	Bubaris	n. sp.	13/03/2008	-66.9367	170.83	547	605	4332	Ethanol - no formalin
	39190	TAN0802/303	Porifera	Demospongiae	Halichondrida	Bubaridae	Bubaris	n. sp.	13/03/2008	-67.1288	171.09	566	920	4447	Ethanol - no formalin
	39286	TAN0802/309	Porifera	Demospongiae	Halichondrida	Bubaridae	Bubaris	n. sp.	14/03/2008	-67.1272	170.895	696	780	4553	Ethanol - no formalin
	52732	TAN0802/41	Porifera	Demospongiae	Poecilosclerida	Tedaniidae	Tedania	oxeata	12/02/2008	-74.7262	167.013	916	930	668	Ethanol - no formalin	was 35978A but a is a different species to 35978B
	52801	TAN0802/180	Porifera	Demospongiae	Hadromerida	Suberitidae	Suberites	caminatus	29/02/2008	-69.4318	-178.82	455	447		Ethanol - no formalin
HIGHLIGHTED IN YELLOW: Specimens with a discordance between the names or catalog numbers used in the paper and the database. The remarks contains reference to new catalog numbers. We Include the drop of the catalog database as it is to facilitate locating the specimens. Updates to the database are done by NIWA.
