# Supplementary material for: Diversity in a Cold Hot-Spot: DNA-Barcoding Reveals Patterns of Evolution among Antarctic Demosponges (Class Demospongiae, Phylum Porifera)
Source: PLoS One. 2015 Jun 19;10(6):e0127573. doi: 10.1371/journal.pone.0127573 (PMC4474727; doi:10.1371/journal.pone.0127573)
Supplement: S1 Text — (TXT) [file pone.0127573.s003.txt]

Realm
	Marine provinces
Artic
	Artic (A)
		Aaptos kanuux Lehnert, Hocevar & Stone, 2008: valid
		Acanthascus (Rhabdocalyptus) arcticus (Brøndsted, 1916): valid
		Amphilectus lobatus (Montagu, 1818): valid
		Amphilectus pedicellatus (Lundbeck, 1905): valid
		Amphilectus svarchevskyi de Laubenfels, 1936 accepted as Clathria (Microciona) armata (Bowerbank, 1862): valid
		Amphilectus typichela (Lundbeck, 1905): valid
		Amphoriscus glacialis (Haeckel, 1872) accepted as Sycettusa glacialis sensu Burton, 1963: valid
		Anoxycalyx (Anoxycalyx) laceratus Koltun, 1967: valid
		Antho (Acarnia) arctica (Koltun, 1959): valid
		Antho lundbecki (Breitfuss, 1897): valid
		Aplysilla glacialis (Merejkowski, 1878): valid
		Aplysinopsis schmidti (Marenzeller, 1877) accepted as Spongionella pulchella (Sowerby, 1804): valid
		Artemisina arcigera (Schmidt, 1870): valid
		Asbestopluma (Asbestopluma) pennatula (Schmidt, 1875): valid
		Asbestopluma cupressiformis (Carter, 1874): valid
		Asbestopluma hydra Lundbeck, 1905: valid
		Asbestopluma infundibulum (Levinsen, 1887): valid
		Asbestopluma lycopodium (Levinsen, 1887): valid
		Asbestopluma minuta (Lambe, 1900): valid
		Asbestopluma robusta (Levinsen, 1887): valid
		Ascaltis lamarcki (Haeckel, 1870): valid
		Asconema bispiculigastrum (Rezvoi, 1923): valid
		Asconema foliatum (Fristedt, 1887): valid
		Asconema megaatrialia nordiense Tabachnick & Menshenina, 2007: valid
		Ascyssa acufera Haeckel, 1870: valid
		Axinella arctica (Vosmaer, 1885): valid
		Axinella rugosa (Bowerbank, 1866): valid
		Axinella setosa Hentschel, 1929: valid
		Biemna variantia (Bowerbank, 1858): valid
		Breitfussia schulzei (Breitfuss, 1896): valid
		Bubaris vermiculata (Bowerbank, 1866): valid
		Chondrocladia (Chondrocladia) gigantea (Hansen, 1885): valid
		Ciocalypta minuta Rezvoi, 1931: valid
		Cladocroce parenchyma (Lundbeck, 1902): valid
		Cladocroce spatula (Lundbeck, 1902): valid
		Cladocroce ventilabrum (Fristedt, 1887): valid
		Cladorhiza abyssicola Sars, 1872: valid
		Cladorhiza arctica Koltun, 1959: valid
		Cladorhiza fristedti (Lambe, 1900): valid
		Cladorhiza gelida Lundbeck, 1905: valid
		Cladorhiza nordenskioeldi Fristedt, 1887 accepted as Asbestopluma (Asbestopluma) pennatula (Schmidt, 1875): valid
		Cladorhiza tenuisigma Lundbeck, 1905: valid
		Clathria (Clathria) barleei (Bowerbank, 1866): valid
		Clathria (Clathria) borealis Hooper, 1996: valid
		Clathria (Microciona) heterotoxa (Hentschel, 1929): valid
		Clathria corallorhizoides Fristedt, 1887 accepted as Lissodendoryx (Lissodendoryx) complicata (Hansen, 1885): valid
		Clathria schmitti (de Laubenfels, 1942): valid
		Clathrina multiformis (Breitfuss, 1898): valid
		Clathrina nanseni (Breitfuss, 1896): valid
		Coelosphaera (Coelosphaera) physa (Schmidt, 1875): valid
		Cornulum clathriata (Koltun, 1955): valid
		Cornulum enteromorphoides Fristedt, 1887: valid
		Cornulum textile Carter, 1876: valid
		Craniella craniana de Laubenfels, 1953: valid
		Craniella cranium (Müller, 1776): valid
		Craniella polyura (Schmidt, 1870): valid
		Craniella zetlandica (Carter, 1872): valid
		Crella (Grayella) polymastia (Thiele, 1903): valid
		Crella (Yvesia) pyrula (Carter, 1876): valid
		Crella brunnea (Hansen, 1885): valid
		Crella gerzensteini (Swartschevsky, 1906): valid
		Crellomima derma Hentschel, 1929: valid
		Crellomima imparidens Rezvoj, 1925: valid
		Crellomima incrustans Hentschel, 1929: valid
		Dendoricella flabelliformis (Hansen, 1885): valid
		Dendoricella rhopalum Lundbeck, 1905: valid
		Desmacella infundibuliformis Vosmaer, 1885: valid
		Desmacella peachi var. groenlandica Fristedt, 1887 accepted as Biemna variantia (Bowerbank, 1858): valid
		Desmacidon anceps Schmidt, 1874: valid
		Echinoclathria beringensis (Hentschel, 1929): valid
		Eurypon spitzbergense (Fristedt, 1887): valid
		Farrea beringiana Okada, 1932: valid
		Ficulina luetkeni (Schmidt, 1870) accepted as Suberites virgultosus (Johnston, 1842): valid
		Forcepia (Forcepia) fabricans (Schmidt, 1874): valid
		Forcepia (Forcepia) forcipula (Lundbeck, 1905): valid
		Forcepia (Forcepia) groenlandica Fristedt, 1887: valid
		Forcepia (Forcepia) topsenti Lundbeck, 1905: valid
		Geodia hentscheli Cárdenas, Rapp, Schander & Tendal, 2010: valid
		Geodia simplex Schmidt, 1870: valid
		Grantessa grantiformis Koltun, 1952: valid
		Grantia arctica (Haeckel, 1872): valid
		Grantia compressa (Fabricius, 1780): valid
		Grantia foliacea Breitfuss, 1898: valid
		Grantia invenusta Lambe, 1900: valid
		Grantia mirabilis (Fristedt, 1887): valid
		Grantia monstruosa Breitfuss, 1898: valid
		Grantia phillipsi Lambe, 1900: valid
		Grantia singularis (Breitfuss, 1898): valid
		Grantia utriculus (Schmidt, 1869) accepted as Sycandra utriculus (Schmidt, 1869): valid
		Grayella gelida Lundbeck, 1910 accepted as Crella (Yvesia) gelida (Lundbeck, 1910): valid
		Guancha blanca Miklucho-Maclay, 1868: valid
		Halichondria (Eumastia) sitiens (Schmidt, 1870): valid
		Halichondria (Halichondria) arenosa Hentschel, 1929: valid
		Halichondria (Halichondria) axinelloides Swartschewsky, 1906: valid
		Halichondria (Halichondria) colossea Lundbeck, 1902: valid
		Halichondria (Halichondria) cornuloides Burton, 1954: valid
		Halichondria (Halichondria) genitrix (Schmidt, 1870): valid
		Halichondria (Halichondria) heterorrhaphis Breitfuss, 1912: valid
		Halichondria (Halichondria) labiata Hentschel, 1929: valid
		Halichondria (Halichondria) lambei Brøndsted, 1933: valid
		Halichondria (Halichondria) oblonga (Hansen, 1885): valid
		Halichondria (Halichondria) osculum Lundbeck, 1902: valid
		Halichondria (Halichondria) panicea (Pallas, 1766): valid
		Halichondria (Halichondria) renieroides (Fristedt, 1887): valid
		Halichondria (Halichondria) tenera (Marenzeller, 1878): valid
		Halichondria (Halichondria) tenuispiculata Brøndsted, 1916: valid
		Halichondria (Halichondria) velamentosa (Hansen, 1885): valid
		Halichondria aspera Swartschewsky, 1906: valid
		Halichondria axinelloides Swartschewsky, 1906 represented as Halichondria (Halichondria) axinelloides Swartschewsky, 1906: valid
		Halichondria genitrix (Schmidt, 1870) represented as Halichondria (Halichondria) genitrix (Schmidt, 1870): valid
		Halichondria velamentosa (Hansen, 1885) represented as Halichondria (Halichondria) velamentosa (Hansen, 1885): valid
		Haliclona (Gellius) angulata (Bowerbank, 1866): valid
		Haliclona (Gellius) arctica Hentschel, 1916: valid
		Haliclona (Gellius) fibulata (Schmidt, 1862): valid
		Haliclona (Gellius) laurentina (Lambe, 1900): valid
		Haliclona (Gellius) primitiva (Lundbeck, 1902): valid
		Haliclona (Gellius) proxima (Lundbeck, 1902): valid
		Haliclona (Gellius) rhaphidiophora (Brøndsted, 1933): valid
		Haliclona (Haliclona) urceolus (Rathke & Vahl, 1806): valid
		Haliclona (Rhizoniera) rosea (Bowerbank, 1866): valid
		Haliclona (Rhizoniera) rufescens (Lambe, 1893): valid
		Haliclona (Rhizoniera) tromsoica (Hentschel, 1929): valid
		Haliclona bulbifera (Swartschewsky, 1906): valid
		Haliclona firma (Swartschewsky, 1906): valid
		Haliclona foliacea (Miklucho-Maclay, 1870): valid
		Haliclona folium (Lundbeck, 1902): valid
		Haliclona glacialis (Hentschel, 1916): valid
		Haliclona gracilis (Miklucho-Maclay, 1870): valid
		Haliclona groenlandica (Fristedt, 1887): valid
		Haliclona hirsuta (Swartschewsky, 1906): valid
		Haliclona infundibuliformis (Miklucho-Maclay, 1870): valid
		Haliclona merejkowskii (Swartschewsky, 1906): valid
		Haliclona mollicula (Lundbeck, 1902): valid
		Haliclona mollis (Lambe, 1893): valid
		Haliclona papillifera (Swartschewsky, 1906): valid
		Haliclona pulchra (Swartschewsky, 1906): valid
		Haliclona rossica (Hentschel, 1929): valid
		Haliclona solowetzkaja (Hentschel, 1929): valid
		Haliclona spitzbergensis (Hentschel, 1916): valid
		Haliclona swartschewskiji (Hentschel, 1929): valid
		Haliclona tenuiderma (Lundbeck, 1902): valid
		Haliclona varia Lundbeck, 1909: valid
		Haliclona vega (Fristedt, 1887): valid
		Haliclona voeringi (Lundbeck, 1902): valid
		Halisarca dujardini Johnston, 1842: valid
		Hamacantha (Hamacantha) bowerbanki Lundbeck, 1902: valid
		Hamacantha (Hamacantha) papillata Vosmaer, 1885: valid
		Hemigellius arcofer (Vosmaer, 1885): valid
		Hemigellius porosus (Fristedt, 1887): valid
		Hemimycale rhodus (Hentschel, 1929): valid
		Heteropia rodgeri Lambe, 1900: valid
		Hexadella dedritifera Topsent, 1913: valid
		Hexadella detritifera Topsent, 1913 accepted as Hexadella dedritifera Topsent, 1913: valid
		Higginsia pyriformis Brøndsted, 1916: valid
		Holascus undulatus Schulze, 1899: valid
		Hymedesmia (Hymedesmia) baculifera (Topsent, 1901): valid
		Hymedesmia (Hymedesmia) basispinosa Lundbeck, 1910: valid
		Hymedesmia (Hymedesmia) consanguinea Lundbeck, 1910: valid
		Hymedesmia (Hymedesmia) curvichela Lundbeck, 1910: valid
		Hymedesmia (Hymedesmia) filifera Schmidt, 1875: valid
		Hymedesmia (Hymedesmia) lacera Lundbeck, 1910: valid
		Hymedesmia (Hymedesmia) lamina Lundbeck, 1910: valid
		Hymedesmia (Hymedesmia) latrunculioides Lundbeck, 1910: valid
		Hymedesmia (Hymedesmia) levis Lundbeck, 1910: valid
		Hymedesmia (Hymedesmia) mollis Lundbeck, 1910: valid
		Hymedesmia (Hymedesmia) mucronata (Topsent, 1904): valid
		Hymedesmia (Hymedesmia) perforata Lundbeck, 1910: valid
		Hymedesmia (Hymedesmia) planca Lundbeck, 1910: valid
		Hymedesmia (Hymedesmia) platychela Lundbeck, 1910: valid
		Hymedesmia (Hymedesmia) similis Lundbeck, 1910: valid
		Hymedesmia (Hymedesmia) simillima Lundbeck, 1910: valid
		Hymedesmia (Hymedesmia) splenium Lundbeck, 1910: valid
		Hymedesmia (Hymedesmia) storea Lundbeck, 1910: valid
		Hymedesmia (Hymedesmia) stylata Lundbeck, 1910: valid
		Hymedesmia (Hymedesmia) tenuicula Lundbeck, 1910: valid
		Hymedesmia (Hymedesmia) truncata Lundbeck, 1910: valid
		Hymedesmia (Stylopus) aequata Lundbeck, 1910: valid
		Hymedesmia (Stylopus) dermata Lundbeck, 1910: valid
		Hymedesmia (Stylopus) longurius Lundbeck, 1910: valid
		Hymedesmia (Stylopus) mucronella Lundbeck, 1910: valid
		Hymedesmia (Stylopus) primitiva Lundbeck, 1910: valid
		Hymedesmia (Stylopus) tornotata Lundbeck, 1910: valid
		Hymedesmia aequata Lundbeck, 1910 represented as Hymedesmia (Stylopus) aequata Lundbeck, 1910: valid
		Hymedesmia lamina Lundbeck, 1910 represented as Hymedesmia (Hymedesmia) lamina Lundbeck, 1910: valid
		Hymenancora dogieli Koltun, 1952: valid
		Hymeniacidon assimilis (Levinsen, 1887): valid
		Hymeniacidon fasciculata (Fristedt, 1887): valid
		Hymeniacidon perlevis (Montagu, 1818): valid
		Hymeniacidon timonovi (Rezvoi, 1931): valid
		Hymeraphia stellifera Bowerbank, 1864: valid
		Inflatella globosa Koltun, 1955: valid
		Inflatella pellicula Schmidt, 1875: valid
		Iophon dubium (Hansen, 1885): valid
		Iophon frigidum Lundbeck, 1909: valid
		Iophon frigidum var. gracile Hentschel, 1929: valid
		Iophon piceum (Vosmaer, 1882): valid
		Iotroata affinis (Lundbeck, 1905): valid
		Iotroata dubia (Lundbeck, 1905): valid
		Iotroata oxeata (Lundbeck, 1905): valid
		Iotroata polydentata (Lundbeck, 1905): valid
		Iotroata rotulancora (Lundbeck, 1905): valid
		Iotroata spinosa (Lundbeck, 1905): valid
		Isodictya histodermella de Laubenfels, 1942: valid
		Isodictya palmata (Ellis & Solander, 1786): valid
		Isodictya rigida (Lambe, 1893): valid
		Janulum spinispiculum (Carter, 1876): valid
		Leucandra cumberlandensis Lambe, 1900: valid
		Leucandra cylindrica Fristedt, 1887: valid
		Leucandra egedii (Schmidt, 1870): valid
		Leucandra laptevi Koltun, 1952: valid
		Leucandra polejaevi (Breitfuss, 1896): valid
		Leucandra valida Lambe, 1900: valid
		Leucascus lobatus Rapp, 2004: valid
		Leucilla leuconides (Bidder, 1891): valid
		Leuconia alaskensis de Laubenfels, 1953: valid
		Leuconia usa (de Laubenfels, 1942): valid
		Leucopsacus ingolfi Burton, 1928: valid
		Leucopsila stylifera (Schmidt, 1870): valid
		Leucosolenia complicata (Montagu, 1818): valid
		Lissodendoryx (Ectyodoryx) clavigera (Levinsen, 1887): valid
		Lissodendoryx (Ectyodoryx) derjugini (Breitfuss, 1912): valid
		Lissodendoryx (Ectyodoryx) diversichela Lundbeck, 1905: valid
		Lissodendoryx (Ectyodoryx) foliata (Fristedt, 1887): valid
		Lissodendoryx (Ectyodoryx) loyningi Burton, 1934: valid
		Lissodendoryx (Ectyodoryx) olgae (Hentschel, 1929): valid
		Lissodendoryx (Ectyodoryx) oligacantha Hentschel, 1929: valid
		Lissodendoryx (Lissodendoryx) complicata (Hansen, 1885): valid
		Lissodendoryx (Lissodendoryx) fragilis (Fristedt, 1885): valid
		Lissodendoryx (Lissodendoryx) indistincta (Fristedt, 1887): valid
		Lissodendoryx (Lissodendoryx) lobosa Lundbeck, 1905: valid
		Lissodendoryx (Lissodendoryx) lundbecki Topsent, 1913: valid
		Lissodendoryx (Lissodendoryx) sophia (Fristedt, 1887): valid
		Lissodendoryx (Lissodendoryx) stipitata (Arnesen, 1903): valid
		Lissodendoryx (Lissodendoryx) vicina Lundbeck, 1905: valid
		Melonanchora elliptica Carter, 1874: valid
		Melonanchora emphysema (Schmidt, 1875): valid
		Monanchora alaskensis (Lambe, 1895): valid
		Mycale (Mycale) arctica (Fristedt, 1887): valid
		Mycale (Mycale) lingua (Bowerbank, 1866): valid
		Mycale (Mycale) loveni (Fristedt, 1887): valid
		Mycale (Mycale) toporoki Koltun, 1958: valid
		Mycale (Oxymycale) intermedia (Schmidt, 1874): valid
		Mycale (Oxymycale) thaumatochela Lundbeck, 1905: valid
		Mycale (Rhaphidotheca) arctica (Hentschel, 1929): valid
		Mycale stolonifera (Merejkowski, 1878): valid
		Mycale strelnikovi Rezvoi, 1924: valid
		Mycale thaumatochela Lundbeck, 1905 represented as Mycale (Oxymycale) thaumatochela Lundbeck, 1905: valid
		Mycale varpachovskii (Swartschewsky, 1906): valid
		Myxilla (Burtonanchora) pedunculata Lundbeck, 1905: valid
		Myxilla (Myxilla) acribaria de Laubenfels, 1942: valid
		Myxilla (Myxilla) barentsi Vosmaer, 1885: valid
		Myxilla (Myxilla) fimbriata (Bowerbank, 1866): valid
		Myxilla (Myxilla) flexitornota Rezvoi, 1925: valid
		Myxilla (Myxilla) hastatispiculata Swartschevsky, 1905: valid
		Myxilla (Myxilla) incrustans (Johnston, 1842): valid
		Myxilla (Myxilla) iophonoides Swartschevsky, 1906: valid
		Myxilla (Myxilla) perspinosa Lundbeck, 1905: valid
		Myxilla (Myxilla) rosacea (Lieberkühn, 1859): valid
		Myxilla (Myxilla) septentrionalis Fristedt, 1887: valid
		Oceanapia tuber (Lundbeck, 1902): valid
		Oxymycale wagini Koltun, 1952 accepted as Mycale (Oxymycale) intermedia (Schmidt, 1874): valid
		Pachychalina arctica (Miklucho-Maclay, 1870): valid
		Pachychalina fracta Hentschel, 1929: valid
		Pachychalina schmidti Lundbeck, 1902: valid
		Phakellia bowerbanki Vosmaer, 1885: valid
		Phakellia robusta Bowerbank, 1866: valid
		Phakellia ventilabrum (Linnaeus, 1767): valid
		Phorbas baffini (Brøndsted, 1933): valid
		Phorbas dendyi (Topsent, 1890): valid
		Phorbas kovdaicum (Rezvoj, 1925): valid
		Phorbas roemeri (Hentschel, 1929): valid
		Plocamia ambigua (Bowerbank, 1866) accepted as Plocamionida ambigua (Bowerbank, 1866): valid
		Polymastia actinioides Koltun, 1966: valid
		Polymastia arctica (Merejkowsky, 1878): valid
		Polymastia bartletti de Laubenfels, 1942: valid
		Polymastia grimaldii (Topsent, 1913): valid
		Polymastia mamillaris (Müller, 1806): valid
		Polymastia paupera Fristedt, 1887: valid
		Polymastia thielei Koltun, 1964: valid
		Polymastia uberrima (Schmidt, 1870): valid
		Pseudosuberites montiniger (Carter, 1880): valid
		Pseudosuberites sadko Koltun, 1966: valid
		Quasillina richardi Topsent, 1913: valid
		Radiella hemisphaerica (Sars, 1872): valid
		Raspailia longispicula Breitfuss, 1912: valid
		Reniera hirsuta Swartschewsky, 1906 accepted as Haliclona hirsuta (Swartschewsky, 1906): valid
		Reniera papillifera Swartschewsky, 1906 accepted as Haliclona papillifera (Swartschewsky, 1906): valid
		Reniera pulchra Swartschewsky, 1906 accepted as Haliclona pulchra (Swartschewsky, 1906): valid
		Rhizaxinella schaudinni Hentschel, 1929: valid
		Schaudinnia rosea (Fristedt, 1887): valid
		Scyphidium septentrionale Schulze, 1900: valid
		Semisuberites cribrosa (Micklucho-Maclay, 1870): valid
		Sphaerotylus borealis (Swartschewsky, 1906): valid
		Spongionella pulchella (Sowerby, 1804): valid
		Stelletta rhaphidiophora Hentschel, 1929: valid
		Stelodoryx alaskensis (Lambe, 1895) accepted as Monanchora alaskensis (Lambe, 1895): valid
		Stelodoryx flabellata Koltun, 1959: valid
		Stelodoryx pluridentata (Lundbeck, 1905): valid
		Stylocordyla borealis (Loven, 1868): valid
		Stylotella timonovi Rezvoi, 1931 accepted as Hymeniacidon timonovi (Rezvoi, 1931): valid
		Suberites concinnus Lambe, 1895: valid
		Suberites crelloides Marenzeller, 1886: valid
		Suberites glasenapii Merejkowski, 1879: valid
		Suberites montalbidus Carter, 1880: valid
		Suberites montiniger Carter, 1880 accepted as Pseudosuberites montiniger (Carter, 1880): valid
		Suberites spermatozoon (Schmidt, 1875): valid
		Sycandra utriculus (Schmidt, 1869): valid
		Sycetta asconoides Breitfuss, 1896: valid
		Sycetta sagitta de Laubenfels, 1942: valid
		Sycettusa glacialis (Haeckel, 1870): valid
		Sycettusa kuekenthali (Breitfuss, 1896): valid
		Sycettusa lanceolata (Breitfuss, 1898): valid
		Sycettusa murmanensis (Breitfuss, 1898): valid
		Sycettusa thompsoni (Lambe, 1900): valid
		Sycon arcticum (Haeckel, 1870): valid
		Sycon ciliatum (Fabricius, 1780): valid
		Sycon eglintonense Lambe, 1900: valid
		Sycon hozawai Breitfuss, 1932: valid
		Sycon karajakense Breitfuss, 1897: valid
		Sycon mundulum Lambe, 1900: valid
		Tedania (Tedania) suctoria (Schmidt, 1870): valid
		Tedania suctoria Schmidt, 1870 represented as Tedania (Tedania) suctoria (Schmidt, 1870): valid
		Tentorium semisuberites (Schmidt, 1870): valid
		Tethya norvegica Bowerbank, 1872: valid
		Tethyopsilla infrequens (Carter, 1876) accepted as Craniella cranium (Müller, 1776): valid
		Tetilla geniculata Marenzeller, 1886: valid
		Tetilla sibirica (Fristedt, 1887): valid
		Thenea abyssorum Koltun, 1964: valid
		Thenea muricata (Bowerbank, 1858): valid
		Thenea valdiviae Lendenfeld, 1907: valid
		Topsentia fibrosa (Fristedt, 1887): valid
		Trichasterina bispiculigastra Rezvoi, 1923 accepted as Asconema bispiculigastrum (Rezvoi, 1923): valid
		Trichasterina borealis Schulze, 1900: valid
		Veluspa polymorpha var. foliacea Miklucho-Maclay, 1870 accepted as Haliclona foliacea (Miklucho-Maclay, 1870): valid
		Veluspa polymorpha var. gracilis Miklucho-Maclay, 1870 accepted as Haliclona gracilis (Miklucho-Maclay, 1870): valid
		Wigginsia wigginsi de Laubenfels, 1953: valid
		Wyvillethomsonia wallichi Wright, 1870 accepted as Thenea muricata (Bowerbank, 1858): valid
Central Indo-Pacific
	Java Transitional (JT)
		Amorphinopsis mollis Annandale, 1924: valid
		Chondrilla mixta Schulze, 1877: valid
		Clathria (Thalysias) dubia (Kirkpatrick, 1900): valid
		Clathria dubia (Kirkpatrick, 1900) represented as Clathria (Thalysias) dubia (Kirkpatrick, 1900): valid
		Clathrina clara Klautau & Valentine, 2003: valid
		Ecionemia acervus Bowerbank, 1864: valid
		Haliclona (Gellius) varia (Bowerbank, 1875): valid
		Haliclona innominata (Kirkpatrick, 1900): valid
		Haliclona irregularis (Kirkpatrick, 1900): valid
		Iotrochota baculifera Ridley, 1884: valid
		Laxosuberites lacustris var. collaris Annandale, 1924 accepted as Protosuberites collaris Annandale, 1924: valid
		Murrayona phanolepis Kirkpatrick, 1910: valid
		Mycale (Aegogropila) pellucida (Ridley, 1884): valid
		Mycale relicta Annandale, 1924: valid
		Neopetrosia exigua (Kirkpatrick, 1900): valid
		Oceanapia pellucida (Ridley, 1884): valid
		Oceanapia sessilis (Kirkpatrick, 1900): valid
		Paratetilla bacca (Selenka, 1867): valid
		Plectroninia deansi Kirkpatrick, 1911: valid
		Protosuberites collaris Annandale, 1924: valid
		Pseudosuberites andrewsi Kirkpatrick, 1900: valid
		Sidonops picteti Topsent, 1897: valid
		Spheciospongia carnosa (Topsent, 1897): valid
		Spirastrella decumbens var. robusta Kirkpatrick, 1900: valid
		Stylissa massa (Carter, 1887): valid
		Tethya deformis Thiele, 1898: valid
		Tethya ingalli Bowerbank, 1858: valid
		Tethya seychellensis (Wright, 1881): valid
		Topsentia rugosa (Ridley & Dendy, 1886): valid
		Topsentia solida (Ridley & Dendy, 1886): valid
		Vityaziella renki Tabachnick & Lévi, 1997: valid
	Northeast Australian Shelf (NEAS)
		Acanthella inflexa (Pulitzer-Finali, 1982): valid
		Acanthella klethra Pulitzer-Finali, 1982: valid
		Acanthella pulcherrima Ridley & Dendy, 1886: valid
		Acarnus bergquistae van Soest, Hooper & Hiemstra, 1991: valid
		Acarnus ternatus Ridley, 1884: valid
		Adocia fibulatus var. microsigma (Dendy, 1916) accepted as Haliclona (Gellius) cymaeformis (Esper, 1794): valid
		Agelas axifera Hentschel, 1911: valid
		Aka paratypica Fromont, 1993: valid
		Amorphinopsis fenestrata (Ridley, 1884): valid
		Amphimedon aculeata Pulitzer-Finali, 1982: valid
		Amphimedon lamellata Fromont, 1993: valid
		Amphimedon paraviridis Fromont, 1993: valid
		Amphimedon queenslandica Hooper & van Soest, 2006: valid
		Amphimedon sulcata Fromont, 1993: valid
		Antho (Isopenectya) punicea Hooper, 1996: valid
		Aplysinella rhax (de Laubenfels, 1954): valid
		Aplysinopsis elegans Lendenfeld, 1888: valid
		Arenosclera heroni Pulitzer-Finali, 1982: valid
		Arenosclera parca Pulitzer-Finali, 1982: valid
		Astrosclera willeyana Lister, 1900: valid
		Auletta constricta Pulitzer-Finali, 1982 accepted as Stylissa constricta Pulitzer-Finali, 1982: valid
		Axinella echidnaea sensu Ridley, 1884 accepted as Reniochalina stalagmitis Lendenfeld, 1888: valid
		Axinella retepora (Lendenfeld, 1887): valid
		Axos flabelliformis Carter, 1879: valid
		Batzella frutex Pulitzer-Finali, 1982: valid
		Cacospongia mollior sensu Ridley, 1884 accepted as Spongia (Spongia) hispida Lamarck, 1814: valid
		Callyspongia (Callyspongia) ramosa (Gray, 1843): valid
		Callyspongia (Cladochalina) aerizusa Desqueyroux-Faúndez, 1984: valid
		Callyspongia (Cladochalina) diffusa (Ridley, 1884): valid
		Callyspongia (Cladochalina) subarmigera (Ridley, 1884): valid
		Callyspongia (Euplacella) australis (Lendenfeld, 1887): valid
		Callyspongia annulata (Ridley & Dendy, 1886): valid
		Callyspongia brucei Pulitzer-Finali, 1982: valid
		Callyspongia capricorni Pulitzer-Finali, 1982: valid
		Callyspongia carens Pulitzer-Finali, 1982: valid
		Callyspongia confoederata (sensu Ridley, 1884): valid
		Callyspongia conica (Lendenfeld, 1887): valid
		Callyspongia exigua (Lendenfeld, 1887): valid
		Callyspongia macrodactyla (Ridley, 1884): valid
		Callyspongia muricina (Lamarck, 1814): valid
		Callyspongia osculata (Lendenfeld, 1887): valid
		Callyspongia ridleyi Burton, 1934: valid
		Callyspongia trichita Pulitzer-Finali, 1982: valid
		Callyspongia truncata (Lendenfeld, 1887): valid
		Candidaspongia flabellata Bergquist, Sorokin & Karuso, 1999: valid
		Carteriospongia contorta Bergquist, Ayling & Wilkinson, 1988: valid
		Carteriospongia delicata Pulitzer-Finali, 1982: valid
		Carteriospongia flabellifera (Bowerbank, 1877): valid
		Carteriospongia silicata (Lendenfeld, 1889): valid
		Carteriospongia vermicularis (Lendenfeld, 1889): valid
		Chalinula nematifera (de Laubenfels, 1954): valid
		Chalinula rigida (Lendenfeld, 1887): valid
		Cinachyrella enigmatica (Burton, 1934): valid
		Cinachyrella tenuiviolacea (Pulitzer-Finali, 1982): valid
		Cladocroce aculeata Pulitzer-Finali, 1982: valid
		Clathria (Clathria) conectens (Hallmann, 1912): valid
		Clathria (Clathria) decumbens Ridley, 1884: valid
		Clathria (Clathria) hispidula (Ridley, 1884): valid
		Clathria (Clathria) rubens (Lendenfeld, 1888): valid
		Clathria (Isociella) eccentrica (Burton, 1934): valid
		Clathria (Isociella) skia Hooper, 1996: valid
		Clathria (Microciona) aceratoobtusa (Carter, 1887): valid
		Clathria (Microciona) lizardensis Hooper, 1996: valid
		Clathria (Thalysias) abietina (Lamarck, 1814): valid
		Clathria (Thalysias) arborescens (Ridley, 1884): valid
		Clathria (Thalysias) cervicornis (Thiele, 1903): valid
		Clathria (Thalysias) coppingeri Ridley, 1884: valid
		Clathria (Thalysias) coralliophila (Thiele, 1903): valid
		Clathria (Thalysias) fusterna Hooper, 1996: valid
		Clathria (Thalysias) hirsuta Hooper & Lévi, 1993: valid
		Clathria (Thalysias) kieschnicki Hooper & Wiedenmayer, 1994: valid
		Clathria (Thalysias) lendenfeldi Ridley & Dendy, 1886: valid
		Clathria (Thalysias) procera (Ridley, 1884): valid
		Clathria (Thalysias) ramosa (Kieschnick, 1896): valid
		Clathria (Thalysias) reinwardti Vosmaer, 1880: valid
		Clathria (Thalysias) ridleyi (Lindgren, 1897): valid
		Clathria (Thalysias) tingens Hooper, 1996: valid
		Clathria (Thalysias) vulpina (Lamarck, 1814): valid
		Clathria (Wilsonella) australiensis Carter, 1885: valid
		Clathria eccentrica (Burton, 1934) represented as Clathria (Isociella) eccentrica (Burton, 1934): valid
		Clathria ramosa (Kieschnick, 1896) represented as Clathria (Thalysias) ramosa (Kieschnick, 1896): valid
		Clathria reinwardti var. palmata Ridley, 1884 accepted as Clathria (Thalysias) vulpina (Lamarck, 1814): valid
		Clathria reinwardti var. subcylindrica Ridley, 1884 accepted as Clathria (Thalysias) reinwardti Vosmaer, 1880: valid
		Clathrina adusta Wörheide & Hooper, 1999: valid
		Clathrina helveola Wörheide & Hooper, 1999: valid
		Clathrina heronensis Wörheide & Hooper, 1999: valid
		Clathrina luteoculcitella Wörheide & Hooper, 1999: valid
		Clathrina wistariensis Wörheide & Hooper, 1999: valid
		Cliona caesia (Schönberg, 2000): valid
		Cliona minuscula Schönberg, Grass & Heiermann, 2006: valid
		Cliona tinctoria Schönberg, 2000: valid
		Coelocarteria singaporensis (Carter, 1883): valid
		Coelosphaera (Coelosphaera) calcifera (Burton, 1934): valid
		Collospongia auris Bergquist, Cambie & Kernan, 1990: valid
		Coscinoderma nardorus (Lendenfeld, 1886): valid
		Cymbastela concentrica (Lendenfeld, 1887): valid
		Cymbastela coralliophila Hooper & Bergquist, 1992: valid
		Dactylia syphonoides (Lamarck, 1814): valid
		Dercitus (Stoeba) xanthus Sutcliffe, Hooper & Pitcher, 2010: valid
		Dercitus xanthus Sutcliffe, Hooper & Pitcher, 2010 represented as Dercitus (Stoeba) xanthus Sutcliffe, Hooper & Pitcher, 2010: valid
		Disyringa dissimilis (Ridley, 1884): valid
		Dragmacidon australe (Bergquist, 1970): valid
		Dysidea implexa (Ridley, 1884): valid
		Echinochalina (Echinochalina) australiensis (Ridley, 1884): valid
		Echinochalina (Echinochalina) barba (Lamarck, 1813): valid
		Echinochalina (Echinochalina) felixi Hooper, 1996: valid
		Echinochalina (Echinochalina) intermedia (Whitelegge, 1902): valid
		Echinochalina (Echinochalina) tubulosa (Hallmann, 1912): valid
		Echinochalina (Protophlitaspongia) collata Hooper, 1996: valid
		Echinochalina (Protophlitaspongia) isaaci Hooper, 1996: valid
		Echinochalina (Protophlitaspongia) oxeata (Burton, 1934): valid
		Echinoclathria bergquistae Hooper, 1996: valid
		Echinoclathria digitata (Lendenfeld, 1888): valid
		Echinodictyum cancellatum (Lamarck, 1814): valid
		Echinodictyum carlinoides (Lamarck, 1814): valid
		Echinodictyum conulosum Kieschnick, 1900: valid
		Echinodictyum costiferum Ridley, 1884: valid
		Echinodictyum lacunosum Kieschnick, 1900: valid
		Echinodictyum luteum Hooper, Sutcliffe & Schlacher-Hoenlinger, 2008: valid
		Echinodictyum mesenterinum (Lamarck, 1814): valid
		Endectyon (Endectyon) elyakovi Hooper, 1991: valid
		Euryspongia heroni Pulitzer-Finali, 1982: valid
		Euryspongia semicanalis (Ridley, 1884): valid
		Euspongia irregularis var. mollior (sensu Ridley, 1884) accepted as Spongia (Spongia) hispida Lamarck, 1814: valid
		Euspongia irregularis var. tenuis Lendenfeld, 1886 accepted as Spongia (Spongia) hispida Lamarck, 1814: valid
		Fasciospongia rimosa (Lamarck, 1814): valid
		Fasciospongia turgida (Lamarck, 1814): valid
		Gelliodes fibulata (Carter, 1881): valid
		Gelliodes pumila (Lendenfeld, 1887): valid
		Gelliodes ramosa Kieschnick, 1898: valid
		Gelliodes tenuirhabdus Pulitzer-Finali, 1982: valid
		Haliclona (Gellius) ceratina (Ridley, 1884): valid
		Haliclona (Gellius) cymaeformis (Esper, 1794): valid
		Haliclona flabellodigitata Burton, 1934: valid
		Haliclona macrorhaphis (Lendenfeld, 1887): valid
		Haliclona minima (Lendenfeld, 1887): valid
		Haliclona pacifica Hooper & Wiedenmayer, 1994: valid
		Haliclona reticulata (Lendenfeld, 1887): valid
		Haliclona scyphonoides (sensu Ridley, 1884): valid
		Haliclona tenuispiculata Burton, 1934: valid
		Hamigera strongylata Burton, 1934: valid
		Hippospongia canaliculata (Lendenfeld, 1886): valid
		Hippospongia derasa Ridley, 1884: valid
		Hippospongia elastica Lendenfeld, 1889: valid
		Hippospongia fistulosa Lendenfeld, 1889: valid
		Hippospongia multicia Hooper & Wiedenmayer, 1994: valid
		Hippospongia nigra (Lendenfeld, 1886): valid
		Holopsamma pluritoxa (Pulitzer-Finali, 1982): valid
		Holopsamma simplex (Lendenfeld, 1886): valid
		Hyalonema (Leptonema) acuferum Schulze, 1893: valid
		Hyattella tenella Lendenfeld, 1889: valid
		Ianthella basta (Pallas, 1766): valid
		Ianthella flabelliformis (Pallas, 1766): valid
		Ianthella macula Bergquist & Kelly-Borges, 1995: valid
		Ianthella topsenti (Sollas, 1903): valid
		Ircinia cactus (Lendenfeld, 1889): valid
		Ircinia irregularis (Poléjaeff, 1884): valid
		Ircinia microconulosa Pulitzer-Finali, 1982: valid
		Ircinia pilosa Pulitzer-Finali, 1982: valid
		Ircinia ramodigitata (Burton, 1934): valid
		Ircinia wistarii Wilkinson, 1978: valid
		Jaspis carteri (Ridley, 1884): valid
		Lamellodysidea herbacea (Keller, 1889): valid
		Leiosella caliculata Lendenfeld, 1889: valid
		Leiosella silicata (Lendenfeld, 1886): valid
		Lendenfeldia foliacea (Ridley, 1884): valid
		Lendenfeldia plicata (Esper, 1794): valid
		Leucandra nicolae Wörheide & Hooper, 2003: valid
		Leucandra ramosa (Burton, 1934): valid
		Leucandra sphaeracella Wörheide & Hooper, 2003: valid
		Leucetta villosa Wörheide & Hooper, 1999: valid
		Liosina paradoxa Thiele, 1899: valid
		Megaciella tibiellifera (Ridley, 1884): valid
		Melophlus sarasinorum Thiele, 1899: valid
		Microxina subtilis (Pulitzer-Finali, 1982): valid
		Mycale (Aegogropila) pellucida (Ridley, 1884): valid
		Mycale (Arenochalina) mirabilis (Lendenfeld, 1887): valid
		Mycale (Arenochalina) tenuityla (Pulitzer-Finali, 1982): valid
		Myrmekioderma granulatum (Esper, 1794): valid
		Neofibularia irata Wilkinson, 1978: valid
		Niphates nitida Fromont, 1993: valid
		Oceanapia canalis (Ridley, 1884): valid
		Oceanapia desquefaundia Fromont, 1991: valid
		Oceanapia renieroides Burton, 1934: valid
		Oceanapia sagittaria (Sollas, 1902): valid
		Oceanapia spathulifera (Ridley, 1884): valid
		Onotoa claudelevii (Rützler & Hooper, 2000): valid
		Paracornulum fistulosum Sutcliffe, Hooper & Pitcher, 2010: valid
		Paraleucilla saccharata (Haeckel, 1872): valid
		Pararhaphoxya tenuiramosa Burton, 1934: valid
		Pericharax canaliculata Burton & Rao, 1932: valid
		Petrosia (Petrosia) pigmentosa Fromont, 1991: valid
		Petrosia (Strongylophora) strongylata Thiele, 1903: valid
		Phakellia carduus (Lamarck, 1814): valid
		Phakellia inflexa Pulitzer-Finali, 1982 accepted as Stylissa inflexa Pulitzer-Finali, 1982: valid
		Phycopsis hispidula (Ridley, 1884): valid
		Phyllospongia alcicornis (Esper, 1794): valid
		Phyllospongia lamellosa (Esper, 1794): valid
		Phyllospongia papyracea (Esper, 1794): valid
		Pipestela candelabra Alvarez, Hooper & van Soest, 2008: valid
		Pipestela hooperi (Van Soest, Desqueyroux-Faúndez, Wright & König, 1996): valid
		Pipestela terpenensis (Fromont, 1993): valid
		Plakortis communis Muricy, 2011: valid
		Plakortis lita de Laubenfels, 1954: valid
		Polymastia megasclera Burton, 1934: valid
		Protosuberites epiphytum (Lamarck, 1815): valid
		Psammochela fibrosa (Ridley, 1884): valid
		Psammocinia vesiculifera (Poléjaeff, 1884): valid
		Psammoclema digitiferum (Lendenfeld, 1889): valid
		Psammoclema vosmaeri Poléjaeff, 1884: valid
		Raspailia (Clathriodendron) bifurcata Ridley, 1884: valid
		Raspailia (Parasyringella) australiensis Ridley, 1884: valid
		Raspailia (Parasyringella) clathrata Ridley, 1884: valid
		Raspailia (Parasyringella) elegans (Lendenfeld, 1887): valid
		Raspailia (Raspailia) wilkinsoni Hooper, 1991: valid
		Raspailia (Raspaxilla) reticulata Hooper, 1991: valid
		Rhabdastrella globostellata (Carter, 1883): valid
		Rhabderemia sorokinae Hooper, 1990: valid
		Rhapidophlus arborescens Ridley, 1884 accepted as Clathria (Thalysias) arborescens (Ridley, 1884): valid
		Rhopaloeides odorabile Thompson, Murphy, Bergquist & Evans, 1987: valid
		Scopalina australiensis (Pulitzer-Finali, 1982): valid
		Siphonochalina deficiens Pulitzer-Finali, 1982: valid
		Soleneiscus radovani Wörheide & Hooper, 1999: valid
		Sollasella moretonensis van Soest, Hooper, Beglinger & Erpenbeck, 2006: valid
		Spheciospongia congenera (Ridley, 1884): valid
		Spheciospongia vagabunda (Ridley, 1884): valid
		Spongia (Spongia) conifera (Lendenfeld, 1886): valid
		Stelletta clavosa Ridley, 1884: valid
		Stelletta moseleyi (Sollas, 1888): valid
		Stelletta purpurea Ridley, 1884: valid
		Strepsichordaia lendenfeldi Bergquist, Ayling & Wilkinson, 1988: valid
		Strongylacidon intermedia Burton, 1934: valid
		Stylissa carteri (Dendy, 1889): valid
		Suberea clavata (Pulitzer-Finali, 1982): valid
		Sycon capricorn Wörheide & Hooper, 2003: valid
		Sycon gelatinosum (Blainville, 1834): valid
		Syconessa panicula Wörheide & Hooper, 2003: valid
		Taonura haackei (Lendenfeld, 1889): valid
		Taonura marginalis (Lendenfeld, 1888): valid
		Tethya hooperi Sarà & Sarà, 2004: valid
		Tethya japonica Sollas, 1888: valid
		Tethya microstella Sarà, 1990: valid
		Tethya orphei Sarà, 1990: valid
		Tethya pulitzeri Sarà & Sarà, 2004: valid
		Tethya robusta (Bowerbank, 1873): valid
		Tethya seychellensis (Wright, 1881): valid
		Tethyastra oxyaster (Burton, 1934): valid
		Thorecta exemplum (Lendenfeld, 1888): valid
		Thorecta farlovi (Hyatt, 1877): valid
		Thorecta freija Lendenfeld, 1889: valid
		Thorecta mirabilis (Lendenfeld, 1888): valid
		Thorecta prima (Lendenfeld, 1888): valid
		Thorectandra excavatus (Ridley, 1884): valid
		Ulosa spongia de Laubenfels, 1954: valid
		Ute ampullacea Wörheide & Hooper, 2003: valid
		Xenospongia Gray, 1858: valid
		Xenospongia patelliformis Gray, 1858: valid
		Xestospongia bergquistia Fromont, 1991: valid
		Xestospongia mammillata Pulitzer-Finali, 1982: valid
		Xestospongia testudinaria (Lamarck, 1815): valid
		Zyzzya criceta Schönberg, 2000: valid
		Zyzzya fuliginosa (Carter, 1879): valid
	Northwest Australian Shelf (NWAS)
		Amphinomia sulphurea Hooper, 1991: valid
		Antho (Antho) tuberosa (Hentschel, 1911): valid
		Anthotethya fromontae Sarà & Sarà, 2002: valid
		Axinella aruensis (Hentschel, 1912): valid
		Axos cliftoni Gray, 1867: valid
		Axos flabelliformis Carter, 1879: valid
		Biemna saucia Hooper, Capon & Hodder, 1991: valid
		Caulospongia amplexa Fromont, 1998: valid
		Caulospongia biflabellata Fromont, 1998: valid
		Caulospongia plicata Kent, 1871: valid
		Ceratopsion axiferum (Hentschel, 1912): valid
		Ceratopsion montebelloensis Hooper, 1991: valid
		Ceratopsion palmatum Hooper, 1991: valid
		Chondrilla australiensis Carter, 1873: valid
		Chondrosia rugosa Hentschel, 1909: valid
		Clathria (Microciona) aceratoobtusa (Carter, 1887): valid
		Clathria (Thalysias) cancellaria (Lamarck, 1814): valid
		Clathria (Thalysias) coppingeri Ridley, 1884: valid
		Clathria (Thalysias) hesperia Hooper, 1996: valid
		Clathria (Thalysias) lendenfeldi Ridley & Dendy, 1886: valid
		Clathria (Thalysias) major Hentschel, 1912: valid
		Clathria (Thalysias) procera (Ridley, 1884): valid
		Clathria (Thalysias) reinwardti Vosmaer, 1880: valid
		Clathria (Thalysias) tingens Hooper, 1996: valid
		Clathria (Thalysias) toxifera (Hentschel, 1912): valid
		Clathria (Thalysias) vulpina (Lamarck, 1814): valid
		Clathria spinifera (Lindgren, 1897) represented as Clathria (Thalysias) spinifera (Lindgren, 1897): valid
		Corticium simplex Lendenfeld, 1907: valid
		Desmacella ithystela Hooper, 1984: valid
		Echinochalina (Echinochalina) intermedia (Whitelegge, 1902): valid
		Echinodictyum asperum Ridley & Dendy, 1886: valid
		Echinodictyum cancellatum (Lamarck, 1814): valid
		Echinodictyum clathrioides Hentschel, 1911: valid
		Echinodictyum conulosum Kieschnick, 1900: valid
		Echinodictyum mesenterinum (Lamarck, 1814): valid
		Echinodictyum nidulus Hentschel, 1911: valid
		Echinodictyum rugosum Ridley & Dendy, 1886: valid
		Ectyoplasia frondosa (Lendenfeld, 1887): valid
		Ectyoplasia tabula (Lamarck, 1814): valid
		Ectyoplasia vannus Hooper, 1991: valid
		Endectyon (Endectyon) thurstoni (Dendy, 1887): valid
		Euplectella aspergillum australicum Tabachnick, Janussen & Menschenina, 2008: valid
		Euplectella paratetractina Tabachnick, Janussen & Menschenina, 2008: valid
		Holopsamma arborea (Lendenfeld, 1888): valid
		Holopsamma favus (Carter, 1885): valid
		Hyalonema (Cyliconema) clavapinulata Tabachnick, Janussen & Menschenina, 2008: valid
		Hyalonema (Cyliconema) lanceolata Tabachnick, Janussen & Menschenina, 2008: valid
		Hyalonema (Hyalonema) soelae Tabachnick, Janussen & Menschenina, 2008: valid
		Hyattella tubaria Lendenfeld, 1889: valid
		Ianthella flabelliformis (Pallas, 1766): valid
		Laxotethya dampierensis Sarà & Sarà, 2002: valid
		Leiodermatium dampieri Kelly, 2007: valid
		Lophophysema inflatum Schulze, 1900: valid
		Pipestela occidentalis Alvarez, Hooper & van Soest, 2008: valid
		Plakortis bergquistae Muricy, 2011: valid
		Plakortis communis Muricy, 2011: valid
		Raspailia (Clathriodendron) bifurcata Ridley, 1884: valid
		Raspailia (Clathriodendron) darwinensis Hooper, 1991: valid
		Raspailia (Clathriodendron) desmoxyiformis Hooper, 1991: valid
		Raspailia (Clathriodendron) keriontria Hooper, 1991: valid
		Raspailia (Clathriodendron) melanorhops Hooper, 1991: valid
		Raspailia (Parasyringella) elegans (Lendenfeld, 1887): valid
		Raspailia (Raspailia) phakellopsis Hooper, 1991: valid
		Raspailia (Raspailia) vestigifera Dendy, 1896: valid
		Raspailia (Raspaxilla) compressa Bergquist, 1970: valid
		Raspailia (Raspaxilla) wardi Hooper, 1991: valid
		Sigmaxinella soelae Hooper, 1984: valid
		Sollasella moretonensis van Soest, Hooper, Beglinger & Erpenbeck, 2006: valid
		Stelletta purpurea Ridley, 1884: valid
		Stellitethya ingens Sarà & Sarà, 2003: valid
		Sympagella multihexastera Tabachnick, Janussen & Menschenina, 2008: valid
		Tethya flexuosa Sarà & Sarà, 2004: valid
		Tetilla hebes (Lendenfeld, 1907): valid
		Thrinacophora cervicornis Ridley & Dendy, 1886: valid
	Sahul Shelf (SS)
		Acanthostrongylophora ashmorica Hooper, 1984: valid
		Acarnus hoshinoi van Soest, Hooper & Hiemstra, 1991: valid
		Acarnus wolffgangi Keller, 1889: valid
		Amorphinopsis heterostyla (Hentschel, 1912): valid
		Amorphinopsis oculata (Kieschnick, 1896): valid
		Amphinomia sulphurea Hooper, 1991: valid
		Antho (Acarnia) ridleyi (Hentschel, 1912): valid
		Aplysina euplectella (Hentschel, 1912) accepted as Fasciospongia euplectella (Hentschel, 1912): valid
		Axechina raspailioides Hentschel, 1912: valid
		Axinella aruensis (Hentschel, 1912): valid
		Axinella loribellae Alvarez & Hooper, 2009: valid
		Axinella sinoxea Alvarez & Hooper, 2009: valid
		Axinella virgultosa Carter, 1887 accepted as Phakettia virgultosa (Carter, 1887): valid
		Axinyssa mertoni (Hentschel, 1912): valid
		Biemna liposphaera (Hentschel, 1912): valid
		Biemna megalosigma Hentschel, 1912: valid
		Biemna microstrongyla (Hentschel, 1912): valid
		Biemna saucia Hooper, Capon & Hodder, 1991: valid
		Biemna truncata Hentschel, 1912: valid
		Callyspongia (Callyspongia) ramosa (Gray, 1843): valid
		Callyspongia (Cladochalina) affinis (Hentschel, 1912): valid
		Callyspongia fungosa Hooper & Wiedenmayer, 1994: valid
		Callyspongia lobata (Ridley, 1884): valid
		Ceratopsion axiferum (Hentschel, 1912): valid
		Ceratopsion palmatum Hooper, 1991: valid
		Cerbaris topsenti (Hentschel, 1912): valid
		Chondrilla australiensis Carter, 1873: valid
		Chondrilla jinensis Hentschel, 1912: valid
		Chondrilla media Hentschel, 1912 accepted as Chondrilla mixta Schulze, 1877: valid
		Cinachyra nuda Hentschel, 1912 accepted as Cinachyrella nuda (Hentschel, 1912): valid
		Cinachyrella clavigera (Hentschel, 1912): valid
		Cinachyrella nuda (Hentschel, 1912): valid
		Ciocalypta confossa Hooper, Cook, Hobbs & Kennedy, 1997: valid
		Ciocalypta fenestrata (Ridley, 1884) accepted as Amorphinopsis fenestrata (Ridley, 1884): valid
		Ciocalypta oscitans Hooper, Cook, Hobbs & Kennedy, 1997: valid
		Ciocalypta rutila Sollas, 1902: valid
		Ciocalypta tyleri Bowerbank, 1873: valid
		Clathria (Clathria) chelifera (Hentschel, 1911): valid
		Clathria (Isociella) eccentrica (Burton, 1934): valid
		Clathria (Microciona) hentscheli Hooper, 1996: valid
		Clathria (Microciona) rhopalophora (Hentschel, 1912): valid
		Clathria (Microciona) tetrastyla (Hentschel, 1912): valid
		Clathria (Microciona) thielei (Hentschel, 1912): valid
		Clathria (Thalysias) aruensis (Hentschel, 1912): valid
		Clathria (Thalysias) calochela (Hentschel, 1912): valid
		Clathria (Thalysias) coppingeri Ridley, 1884: valid
		Clathria (Thalysias) darwinensis Hooper, 1996: valid
		Clathria (Thalysias) fusterna Hooper, 1996: valid
		Clathria (Thalysias) hallmanni Hooper, 1996: valid
		Clathria (Thalysias) lendenfeldi Ridley & Dendy, 1886: valid
		Clathria (Thalysias) longitoxa (Hentschel, 1912): valid
		Clathria (Thalysias) major Hentschel, 1912: valid
		Clathria (Thalysias) michaelseni (Hentschel, 1911): valid
		Clathria (Thalysias) nuda Hentschel, 1912: valid
		Clathria (Thalysias) orientalis (Brøndsted, 1934): valid
		Clathria (Thalysias) phorbasiformis Hooper, 1996: valid
		Clathria (Thalysias) procera (Ridley, 1884): valid
		Clathria (Thalysias) reinwardti Vosmaer, 1880: valid
		Clathria (Thalysias) spiculosa var. macilenta Hentschel, 1912 accepted as Clathria (Thalysias) reinwardti Vosmaer, 1880: valid
		Clathria (Thalysias) tingens Hooper, 1996: valid
		Clathria (Thalysias) toxifera (Hentschel, 1912): valid
		Clathria (Thalysias) vulpina (Lamarck, 1814): valid
		Clathria (Thalysias) wesselensis Hooper, 1996: valid
		Clathria (Wilsonella) claviformis Hentschel, 1912: valid
		Clathria (Wilsonella) mixta Hentschel, 1912: valid
		Clathria (Wilsonella) tuberosa (Bowerbank, 1875): valid
		Clathria aruensis (Hentschel, 1912) represented as Clathria (Thalysias) aruensis (Hentschel, 1912): valid
		Clathria claviformis Hentschel, 1912 represented as Clathria (Wilsonella) claviformis Hentschel, 1912: valid
		Clathria coppingeri var. aculeata Hentschel, 1912 accepted as Clathria (Thalysias) lendenfeldi Ridley & Dendy, 1886: valid
		Clathria frondifera var. dichela Hentschel, 1912 accepted as Clathria (Thalysias) vulpina (Lamarck, 1814): valid
		Clathria frondifera var. major Hentschel, 1912 accepted as Clathria (Thalysias) major Hentschel, 1912: valid
		Clathria hentscheli Hooper, 1996 represented as Clathria (Microciona) hentscheli Hooper, 1996: valid
		Clathria longitoxa (Hentschel, 1912) represented as Clathria (Thalysias) longitoxa (Hentschel, 1912): valid
		Clathria nuda Hentschel, 1912 represented as Clathria (Thalysias) nuda Hentschel, 1912: valid
		Clathria phorbasiformis Hooper, 1996 represented as Clathria (Thalysias) phorbasiformis Hooper, 1996: valid
		Clathria reinwardti var. palmata Ridley, 1884 accepted as Clathria (Thalysias) vulpina (Lamarck, 1814): valid
		Clathria tetrastyla (Hentschel, 1912) represented as Clathria (Microciona) tetrastyla (Hentschel, 1912): valid
		Clathria toxifera (Hentschel, 1912) represented as Clathria (Thalysias) toxifera (Hentschel, 1912): valid
		Clathria typica var. porrecta Hentschel, 1912 accepted as Clathria (Thalysias) reinwardti Vosmaer, 1880: valid
		Clathria wesselensis Hooper, 1996 represented as Clathria (Thalysias) wesselensis Hooper, 1996: valid
		Cliona dissimilis Ridley & Dendy, 1886: valid
		Cliona patera (Hardwicke, 1822): valid
		Coelosphaera (Coelosphaera) dichela Hentschel, 1912: valid
		Coelosphaera (Coelosphaera) dichela gracilis Hentschel, 1912 accepted as Coelosphaera (Coelosphaera) gracilis (Hentschel, 1912): valid
		Coelosphaera (Coelosphaera) gracilis (Hentschel, 1912): valid
		Coelosphaera (Coelosphaera) navicelligera (Ridley, 1884): valid
		Coelosphaera (Coelosphaera) navicelligera aruensis Hentschel, 1912: valid
		Cornulum achela Hentschel, 1912: valid
		Cyamon aruense Hentschel, 1912: valid
		Cymbastela stipitata (Bergquist & Tizard, 1967): valid
		Cymbastela vespertina Hooper & Bergquist, 1992: valid
		Damiria simplex Keller, 1891: valid
		Dendrilla lacunosa Hentschel, 1912: valid
		Dendrilla lendenfeldi Hentschel, 1912: valid
		Dendrilla mertoni Hentschel, 1912: valid
		Desmanthus rhabdophorus (Hentschel, 1912): valid
		Desmanthus topsenti Hentschel, 1912: valid
		Desmapsamma vervoorti van Soest, 1998: valid
		Dictyonella chlorophyllacea Alvarez & Hooper, 2010: valid
		Disyringa dissimilis (Ridley, 1884): validDonatia tylota Hentschel, 1912 accepted as Tethytimea tylota (Hentschel, 1912): valid
		Dragmacidon australe (Bergquist, 1970): valid
		Dragmacidon durissimum (Dendy, 1905): valid
		Echinochalina (Echinochalina) intermedia (Whitelegge, 1902): valid
		Echinodictyum asperum Ridley & Dendy, 1886: valid
		Echinodictyum cancellatum (Lamarck, 1814): valid
		Echinodictyum carlinoides (Lamarck, 1814): valid
		Echinodictyum conulosum Kieschnick, 1900: valid
		Echinodictyum mesenterinum (Lamarck, 1814): valid
		Echinodictyum nidulus Hentschel, 1911: valid
		Echinodictyum rugosum Ridley & Dendy, 1886: valid
		Ectyoplasia tabula (Lamarck, 1814): valid
		Ectyoplasia vannus Hooper, 1991: valid
		Endectyon (Endectyon) fruticosum var. aruense (Hentschel, 1912): valid
		Farrea hanitschi Ijima, 1927: valid
		Fascaplysinopsis reticulata (Hentschel, 1912): valid
		Fasciospongia cava (Hentschel, 1912): valid
		Fasciospongia euplectella (Hentschel, 1912): valid
		Forcepia (Forcepia) mertoni Hentschel, 1912: valid
		Gelliodes fibulata (Carter, 1881): valid
		Gelliodes gracilis Hentschel, 1912: valid
		Gelliodes macrosigma Hentschel, 1912: valid
		Geodia globostellifera Carter, 1880: valid
		Halichondria (Halichondria) bergquistae Hooper, Cook, Hobbs & Kennedy, 1997: valid
		Halichondria (Halichondria) darwinensis Hooper, Cook, Hobbs & Kennedy, 1997: valid
		Halichondria (Halichondria) ridleyi Hooper, Cook, Hobbs & Kennedy, 1997: valid
		Halichondria (Halichondria) stalagmites (Hentschel, 1912): valid
		Halichondria (Halichondria) vansoesti Hooper, Cook, Hobbs & Kennedy, 1997: valid
		Haliclona (Gellius) cymaeformis (Esper, 1794): valid
		Haliclona (Gellius) ridleyi (Hentschel, 1912): valid
		Haliclona (Gellius) toxophora (Hentschel, 1912): valid
		Haliclona (Gellius) toxotes (Hentschel, 1912): valid
		Haliclona incrustans (Hentschel, 1912): valid
		Haliclona muricata (Ridley, 1884): valid
		Higginsia mixta Hentschel, 1912: valid
		Hippospongia galea (Lendenfeld, 1886): valid
		Hyalonema (Coscinonema) kirkpatricki Ijima, 1927: valid
		Hyalonema (Coscinonema) kirkpatricki kirkpatricki Ijima, 1927: valid
		Hymedesmia (Hymedesmia) mertoni Hentschel, 1912: valid
		Hymenancora lundbecki Hentschel, 1912: valid
		Hymeniacidon vernonensis Hooper, Cook, Hobbs & Kennedy, 1997: valid
		Hymeraphia calochela Hentschel, 1912 accepted as Clathria (Thalysias) calochela (Hentschel, 1912): valid
		Hymeraphia lendenfeldi Hentschel, 1912 accepted as Clathria (Microciona) hentscheli Hooper, 1996: valid
		Hymeraphia rhopalophora Hentschel, 1912 accepted as Clathria (Microciona) rhopalophora (Hentschel, 1912): valid
		Hymeraphia similis Thiele, 1903 accepted as Clathria (Microciona) similis (Thiele, 1903): valid
		Ianthella basta (Pallas, 1766): valid
		Ianthella flabelliformis (Pallas, 1766): valid
		Ianthella labyrinthus Bergquist & Kelly-Borges, 1995: valid
		Iotrochota baculifera Ridley, 1884: valid
		Ircinia aruensis (Hentschel, 1912): valid
		Ircinia irregularis (Poléjaeff, 1884): valid
		Ircinia pinna (Hentschel, 1912): valid
		Ircinia spiculosa (Hentschel, 1912): valid
		Isociella eccentrica (Burton, 1934) accepted as Clathria (Isociella) eccentrica (Burton, 1934): valid
		Lamellodysidea herbacea (Keller, 1889): valid
		Lophacanthus rhabdophorus Hentschel, 1912 accepted as Desmanthus rhabdophorus (Hentschel, 1912): valid
		Microtylostylifer aruensis (Hentschel, 1912): valid
		Mycale (Carmia) digitata Bergquist & Tizard, 1967: valid
		Mycale (Mycale) aruensis Hentschel, 1912: valid
		Mycale (Mycale) rhaphidotoxa Hentschel, 1912: valid
		Mycale rhaphidotoxa Hentschel, 1912 represented as Mycale (Mycale) rhaphidotoxa Hentschel, 1912: valid
		Neopetrosia seriata (Hentschel, 1912): valid
		Oceanapia aliformis (Ridley, 1884): valid
		Oceanapia canalis (Ridley, 1884): valid
		Oceanapia eusiphonia (Ridley, 1884): valid
		Oceanapia macrotoxa (Hooper, 1984): valid
		Pachamphilla dendyi Hentschel, 1912 accepted as Penares dendyi (Hentschel, 1912): valid
		Paracornulum dubium (Hentschel, 1912): valid
		Paratetilla aruensis Hentschel, 1912: valid
		Penares dendyi (Hentschel, 1912): valid
		Pericharax heteroraphis Poléjaeff, 1883: valid
		Petrosia (Petrosia) nigricans Lindgren, 1897: valid
		Phakellia carduus (Lamarck, 1814): valid
		Phakellia tropicalis Alvarez & Hooper, 2009: valid
		Pipestela candelabra Alvarez, Hooper & van Soest, 2008: valid
		Pleraplysilla australis (Hentschel, 1912): valid
		Pseudoceratina durissima var. grisea (Hentschel, 1912): valid
		Raspailia (Clathriodendron) arbuscula (Lendenfeld, 1888): valid
		Raspailia (Clathriodendron) darwinensis Hooper, 1991: valid
		Raspailia (Parasyringella) australiensis Ridley, 1884: valid
		Raspailia (Parasyringella) nuda Hentschel, 1911: valid
		Raspailia (Raspailia) phakellopsis Hooper, 1991: valid
		Raspailia (Raspailia) vestigifera Dendy, 1896: valid
		Raspailia fruticosa var. aruensis Hentschel, 1912 accepted as Endectyon (Endectyon) fruticosum var. aruense (Hentschel, 1912): valid
		Reniochalina stalagmitis Lendenfeld, 1888: valid
		Rhabdastrella globostellata (Carter, 1883): valid
		Rhizochalina fistulosa var. infradensata Ridley, 1884 accepted as Oceanapia fistulosa (Bowerbank, 1873): valid
		Sidonops alba var.minor accepted as Geodia alba var. minor (Hentschel, 1912): valid
		Spongosorites indicus Hentschel, 1912: valid
		Stelletta aruensis Hentschel, 1912: valid
		Stelletta purpurea Ridley, 1884: valid
		Stelospongia reticulata Lendenfeld, 1889 accepted as Fasciospongia rimosa (Lamarck, 1814): valid
		Stylissa flabelliformis (Hentschel, 1912): valid
		Stylissa hapalia (Hooper, Cook, Hobbs & Kennedy, 1997) accepted as Scopalina hapalia (Hooper, Cook, Hobbs & Kennedy, 1997): valid
		Stylotella digitata var. gracilis Hentschel, 1912 accepted as Stylissa massa (Carter, 1887): valid
		Suberites diversicolor Becking & Lim, 2009: valid
		Taonura pala (Lamarck, 1814): valid
		Tedania (Tedania) dirhaphis Hentschel, 1912: valid
		Tethya clavigera Hentschel, 1912 accepted as Cinachyrella clavigera (Hentschel, 1912): valid
		Tethytimea tylota (Hentschel, 1912): valid
		Tetilla enoi Brøndsted, 1934: valid
		Thorecta exemplum var. secunda (Lendenfeld, 1888) accepted as Thorecta latus (Carter, 1885): valid
		Thorecta wuotan Lendenfeld, 1889 accepted as Taonura pala (Lamarck, 1814): valid
		Thorectandra excavatus (Ridley, 1884): valid
		Thrinacophora cervicornis Ridley & Dendy, 1886: valid
		Thrinacophora rhaphidiophora (Hentschel, 1912): valid
		Timea lowchoyi Hooper, 1986: valid
		Timea tetractis Hentschel, 1912: valid
		Topsentia indica Hentschel, 1912: valid
		Trikentrion flabelliforme Hentschel, 1912: valid
		Xestospongia testudinaria (Lamarck, 1815): valid
		Xestospongia variabilis (Ridley, 1884): valid
	South China Sea (SCS)
		Acanthella hispida Pulitzer-Finali, 1982: valid
		Agelas robusta Pulitzer-Finali, 1982: valid
		Amphimedon chinensis (Pulitzer-Finali, 1982): valid
		Amphimedon flexa (Pulitzer-Finali, 1982): valid
		Aphroceras alcicornis Gray, 1858: valid
		Asteropus simplex (Carter, 1879): valid
		Callyspongia (Cladochalina) orieminens Pulitzer-Finali, 1982: valid
		Callyspongia globosa Pulitzer-Finali, 1982: valid
		Chalinula amoyensis (Brøndsted, 1929): valid
		Chondrocladia (Chondrocladia) arenifera Brøndsted, 1929: valid
		Cliona desimoni Bavestrello, Calcinai & Sarà, 1995: valid
		Desmacella tylostrongyla (Jinhe, 1986): valid
		Echinodictyum axinelloides Brøndsted, 1929: valid
		Fieldingia valentini tizardi Tabachnick & Janussen, 2004: valid
		Haliclona (Gellius) cymaeformis (Esper, 1794): valid
		Haliclona (Gellius) microxea (Jinhe, 1986): valid
		Haliclona baeri (Wilson, 1925): valid
		Hyalonema (Leptonema) acuferum Schulze, 1893: valid
		Leiodermatium heteroformis (Bowerbank, 1869): valid
		Lissodendoryx (Lissodendoryx) tylostyla Jinhe, 1986: valid
		Mycale vermistyla Jinhe, 1986: valid
		Neofibularia chinensis Pulitzer-Finali, 1982: valid
		Pararete farreopsis subglobosum Ijima, 1927: valid
		Spiroxya acus (Bavestrello, Calcinai & Sarà, 1995): valid
		Spiroxya macroxeata (Calcinai, Bavestrello, Cerrano & Sarà, 2001): valid
		Spongia (Spongia) ceylonensis Dendy, 1905: valid
		Suberites diversicolor Becking & Lim, 2009: valid
		Tedania (Tedania) strongyla Jinhe, 1986: valid
		Tethya japonica Sollas, 1888: valid
		Tethya robusta (Bowerbank, 1873): valid
		Theonella swinhoei Gray, 1868: valid
	Tropical Northwestern Pacific (TNWP)
		Aaptos chromis de Laubenfels, 1954 accepted as Aaptos suberitoides (Brøndsted, 1934): valid
		Aaptos suberitoides (Brøndsted, 1934): valid
		Acanthella xutha (de Laubenfels, 1954): valid
		Acanthochaetetes horiguchi (Mori, 1976): valid
		Acanthochaetetes wellsi Hartman & Goreau, 1975: valid
		Adocia turquoisia de Laubenfels, 1954 accepted as Haliclona turquoisia (de Laubenfels, 1954): valid
		Aka mucosa (Bergquist, 1965): valid
		Aka trachys de Laubenfels, 1954: valid
		Amorphinopsis maza (de Laubenfels, 1954): valid
		Axinella phrix (de Laubenfels, 1954) accepted as Phakettia phrix (De Laubenfels, 1954): valid
		Axinyssa pitys (de Laubenfels, 1954): valid
		Biemna mnioeis de Laubenfels, 1954: valid
		Carteriospongia foliascens (Pallas, 1766): valid
		Caulophacus (Caulophacus) variens Tabachnick, 1988: valid
		Caulophacus (Caulophacus) variens juvenilis Tabachnick, 1988: valid
		Chondrilla acanthastra de Laubenfels, 1954: valid
		Chondrilla euastra de Laubenfels, 1949: valid
		Chondrosia chucalla de Laubenfels, 1954: valid
		Clathria (Thalysias) arteria (de Laubenfels, 1954): valid
		Clathria (Thalysias) cervicornis (Thiele, 1903): valid
		Clathria (Thalysias) cratitia (Esper, 1797): valid
		Clathria (Thalysias) eurypa (de Laubenfels, 1954): valid
		Clathria (Thalysias) lematolae Hooper, 1996: valid
		Clathria (Thalysias) linda (de Laubenfels, 1954): valid
		Clathria (Thalysias) reinwardti Vosmaer, 1880: valid
		Clathria (Thalysias) vulpina (Lamarck, 1814): valid
		Clathria eurypa (de Laubenfels, 1954) represented as Clathria (Thalysias) eurypa (de Laubenfels, 1954): valid
		Clathria linda (de Laubenfels, 1954) represented as Clathria (Thalysias) linda (de Laubenfels, 1954): valid
		Coscinoderma matthewsi (Lendenfeld, 1886): valid
		Craniella abracadabra de Laubenfels, 1954: valid
		Dactylospongia elegans (Thiele, 1899): valid
		Dactylospongia metachromia (de Laubenfels, 1954): valid
		Dendrilla verongiformis de Laubenfels, 1954 accepted as Pseudoceratina purpurea (Carter, 1880): valid
		Desmacella lampra de Laubenfels, 1954: valid
		Diacarnus bellae Kelly-Borges & Vacelet, 1995: valid
		Diacarnus tubifera Kelly-Borges & Vacelet, 1995: valid
		Dictyonella dasyphylla de Laubenfels, 1954 accepted as Thrinacophora cervicornis Ridley & Dendy, 1886: valid
		Dysidea arenaria Bergquist, 1965: valid
		Dysidea granulosa Bergquist, 1965: valid
		Echinoclathria waldoschmitti de Laubenfels, 1954: valid
		Echinodictyum antrodes (de Laubenfels, 1954): valid
		Echinodictyum luteum Hooper, Sutcliffe & Schlacher-Hoenlinger, 2008: valid
		Ecionemia acervus Bowerbank, 1864: valid
		Ecionemia walkeri (de Laubenfels, 1954): valid
		Euryspongia lobata Bergquist, 1965: valid
		Fasciospongia chondrodes (de Laubenfels, 1954): valid
		Forcepia (Forcepia) lissa (de Laubenfels, 1954): valid
		Gelliodes callista de Laubenfels, 1954: valid
		Haliclona (Reniera) fascigera (Hentschel, 1912): valid
		Haliclona (Reniera) osiris (de Laubenfels, 1954): valid
		Haliclona (Reniera) tyroeis (de Laubenfels, 1954): valid
		Haliclona korema de Laubenfels, 1954: valid
		Haliclona koremella de Laubenfels, 1954: valid
		Haliclona streble de Laubenfels, 1954: valid
		Haliclona turquoisia (de Laubenfels, 1954): valid
		Haliclona viola (de Laubenfels, 1954): valid
		Halisarca cerebrum Bergquist & Kelly, 2004: valid
		Halisarca melana de Laubenfels, 1954: valid
		Halisarca metabola de Laubenfels, 1954: valid
		Hippospongia ammata de Laubenfels, 1954: valid
		Hippospongia communis ammata de Laubenfels, 1954 accepted as Hippospongia ammata de Laubenfels, 1954: valid
		Hyrtios erectus (Keller, 1889): valid
		Hyrtios eubamma (de Laubenfels, 1954): valid
		Iotrochota baculifera Ridley, 1884: valid
		Iotrochota iota (de Laubenfels, 1954): valid
		Jaspis splendens (de Laubenfels, 1954): valid
		Lamellodysidea herbacea (Keller, 1889): valid
		Leiodermatium colini Kelly, 2007: valid
		Leucandra palaoensis Tanita, 1943: valid
		Leucandra tropica Tanita, 1943: valid
		Leucetta avocado de Laubenfels, 1954: valid
		Lipastrotethya ana de Laubenfels, 1954: valid
		Lissodendoryx (Lissodendoryx) grata (Thiele, 1903): valid
		Melophlus sarasinorum Thiele, 1899: valid
		Microciona placenta sensu de Laubenfels, 1954 accepted as Clathria (Thalysias) lematolae Hooper, 1996: valid
		Mycale (Aegogropila) cavernosa Bergquist, 1965: valid
		Mycale (Carmia) confundata (de Laubenfels, 1954): valid
		Mycale (Carmia) lissochela Bergquist, 1965: valid
		Mycale (Carmia) stegoderma (de Laubenfels, 1954): valid
		Mycale (Oxymycale) stecarmia (de Laubenfels, 1954): valid
		Myrmekioderma granulatum (Esper, 1794): valid
		Neopetrosia exigua (Kirkpatrick, 1900): valid
		Neopetrosia sapra (de Laubenfels, 1954): valid
		Niphates aga (de Laubenfels, 1954): valid
		Niphates olemda (de Laubenfels, 1954): valid
		Pachastrissa nux (de Laubenfels, 1954) accepted as Penares nux (de Laubenfels, 1954): valid
		Paratetilla lipotriaena de Laubenfels, 1954: valid
		Penares nux (de Laubenfels, 1954): valid
		Petrosia (Petrosia) pulvilla (Thiele, 1903): valid
		Phycopsis terpnis de Laubenfels, 1954: valid
		Plakortis lita de Laubenfels, 1954: valid
		Rhabdastrella globostellata (Carter, 1883): valid
		Scopalina agoga (de Laubenfels, 1954): valid
		Smenospongia dysodes (de Laubenfels, 1954): valid
		Spheciospongia peleia (de Laubenfels, 1954): valid
		Spheciospongia potamophera (de Laubenfels, 1954): valid
		Spongosorites porites de Laubenfels, 1949: valid
		Stelletta durissima Bergquist, 1965: valid
		Stromatospongia micronesica Hartman & Goreau, 1976: valid
		Strongylodesma tongaensis Samaai, Gibbons & Kelly, 2009: valid
		Sycon plumosum Tanita, 1943: valid
		Tedania (Tedania) pacifica de Laubenfels, 1954: valid
		Tedania pacifica de Laubenfels, 1954 represented as Tedania (Tedania) pacifica de Laubenfels, 1954: valid
		Terpios aploos de Laubenfels, 1954: valid
		Terpios hoshinota Rützler & Muzik, 1993: valid
		Tetilla microxea Bergquist, 1965: valid
		Timea granulata Bergquist, 1965: valid
		Topsentia hispida (de Laubenfels, 1954): valid
		Topsentia mollis (de Laubenfels, 1954): valid
		Ulosa ada (de Laubenfels, 1954): valid
		Xestospongia emphasis (de Laubenfels, 1954): valid
	Tropical Southwestern Pacific (TSWP)
		Abyssocladia dominalba Vacelet, 2006: valid
		Acanthodendrilla australis Bergquist, 1995: valid
		Acanthopolymastia pisiformis Kelly-Borges & Bergquist, 1997: valid
		Acarnus caledoniensis Hooper & Lévi, 1993: valid
		Aciculites orientalis Dendy, 1905: valid
		Aciculites oxytylota Lévi & Lévi, 1983: valid
		Aciculites papillata Lévi & Lévi, 1983: valid
		Agelas novaecaledoniae Lévi & Lévi, 1983: valid
		Alectona triradiata Lévi & Lévi, 1983: valid
		Amphidiscella caledonica Tabachnick & Lévi, 1997: valid
		Amphiute lepadiformis Borojevic, 1967: valid
		Anaderma rancureli Lévi & Lévi, 1983: valid
		Anomoianthella rubra Bergquist, 1995: valid
		Antho (Acarnia) novizelanica (Ridley & Duncan, 1881): valid
		Arenosclera rosacea Desqueyroux-Faúndez, 1984: valid
		Asbestopluma (Helophloeina) formosa Vacelet, 2006: valid
		Asbestopluma bilamellata Lévi, 1993: valid
		Astrosclera willeyana Lister, 1900: valid
		Aulochone clathroclada Lévi & Lévi, 1982 accepted as Clathrochone clathroclada (Lévi & Lévi, 1982): valid
		Aulospongus novaecaledoniensis Hooper, Lehnert & Zea, 1999: valid
		Awhiowhio unda Kelly, 2007: valid
		Axinella lifouensis Lévi & Lévi, 1983: valid
		Axinella plumosa (Lévi & Lévi, 1983): valid
		Axinyssa radiata (Lévi & Lévi, 1983): valid
		Biemna granulosigmata Lévi, 1993: valid
		Bolosoma biocalum Tabachnick & Levi, 2004: valid
		Bolosoma charcoti Tabachnick & Levi, 2004: valid
		Bolosoma cyanae Tabachnick & Levi, 2004: valid
		Bolosoma meridionale Tabachnick & Levi, 2004: valid
		Bolosoma volsmarum Tabachnick & Levi, 2004: valid
		Cacospongia intermedia Poléjaeff, 1884: valid
		Cacospongia mycofijiensis (Kakou,Crews & Bakus, 1987): valid
		Callipelta punctata Lévi & Lévi, 1983: valid
		Callyspongia (Cladochalina) aerizusa Desqueyroux-Faúndez, 1984: valid
		Callyspongia (Toxochalina) fenestrata (Desqueyroux-Faúndez, 1984): valid
		Callyspongia (Toxochalina) pseudofibrosa (Desqueyroux-Faúndez, 1984): valid
		Callyspongia (Toxochalina) staminea (Desqueyroux-Faúndez, 1984): valid
		Callyspongia azurea Fromont, 1995: valid
		Callyspongia flammea Desqueyroux-Faúndez, 1984: valid
		Callyspongia fructicosa Desqueyroux-Faúndez, 1984: valid
		Callyspongia hispidoconulosa Desqueyroux-Faúndez, 1984: valid
		Callyspongia parva Desqueyroux-Faúndez, 1984: valid
		Callyspongia polymorpha Desqueyroux-Faúndez, 1984: valid
		Callyspongia pseudoreticulata Desqueyroux-Faúndez, 1984: valid
		Callyspongia rigida Desqueyroux-Faúndez, 1984: valid
		Callyspongia spinimarginata Desqueyroux-Faúndez, 1984: valid
		Calthropella (Pachataxa) enigmatica (Lévi & Lévi, 1983): valid
		Candidaspongia flabellata Bergquist, Sorokin & Karuso, 1999: valid
		Carteriospongia contorta Bergquist, Ayling & Wilkinson, 1988: valid
		Caulophacus (Caulodiscus) lotifolium similis Tabachnick & Levi, 2004: valid
		Caulophacus (Caulodiscus) onychohexactinus Tabachnick & Lévi, 2004: valid
		Caulophacus (Caulophacus) discohexaster Tabachnick & Levi, 2004: valid
		Caulophacus discohexaster Tabachnick & Levi, 2004 represented as Caulophacus (Caulophacus) discohexaster Tabachnick & Levi, 2004: valid
		Ceratopsion clavatum (Thiele, 1898): valid
		Characella flexibilis Lévi, 1993: valid
		Chelonaplysilla aurea Bergquist, 1995: valid
		Chelotropella neocaledonica Lévi & Lévi, 1983: valid
		Chondrocladia (Chondrocladia) clavata Ridley & Dendy, 1886: valid
		Chondrocladia (Chondrocladia) pulvinata Lévi, 1993: valid
		Chondrocladia (Chondrocladia) scolionema Lévi, 1993: valid
		Cinachyrella albabidens (Lendenfeld, 1907): valid
		Citronia vasiformis (Berquist, 1995): valid
		Cladocroce incurvata Lévi & Lévi, 1983: valid
		Clathria (Clathria) anthoides Lévi, 1993: valid
		Clathria (Clathria) bulbosa Hooper & Lévi, 1993: valid
		Clathria (Clathria) kylista Hooper & Lévi, 1993: valid
		Clathria (Clathria) macroisochela Lévi, 1993: valid
		Clathria (Clathria) menoui Hooper & Lévi, 1993: valid
		Clathria (Thalysias) araiosa Hooper & Lévi, 1993: valid
		Clathria (Thalysias) corneolia Hooper & Lévi, 1993: valid
		Clathria (Thalysias) flabellifera Hooper & Lévi, 1993: valid
		Clathria (Thalysias) hirsuta Hooper & Lévi, 1993: valid
		Clathria (Thalysias) vulpina (Lamarck, 1814): valid
		Clathria (Wilsonella) litos Hooper & Lévi, 1993: valid
		Clathria (Wilsonella) rugosa Hooper & Lévi, 1993: valid
		Clathria araiosa Hooper & Lévi, 1993 represented as Clathria (Thalysias) araiosa Hooper & Lévi, 1993: valid
		Clathria litos Hooper & Lévi, 1993 represented as Clathria (Wilsonella) litos Hooper & Lévi, 1993: valid
		Clathria rugosa Hooper & Lévi, 1993 represented as Clathria (Wilsonella) rugosa Hooper & Lévi, 1993: valid
		Clathrina chrysea Borojevic & Klautau, 2000: valid
		Clathrina parva Wörheide & Hooper, 1999: valid
		Clathrochone clathroclada (Lévi & Lévi, 1982): valid
		Coelodischela massa Lévi & Lévi, 1983: valid
		Coelosphaera (Coelosphaera) bullata Lévi, 1993: valid
		Coelosphaera (Coelosphaera) chondroida Lévi, 1993: valid
		Coelosphaera (Coelosphaera) pedicellata Lévi, 1993: valid
		Corallistes australis Schlacher-Hoenlinger, Pisera & Hooper, 2005: valid
		Corallistes microstylifer Lévi & Lévi, 1983: valid
		Corallistes multituberculatus Lévi & Lévi, 1983: valid
		Corallistes undulatus Lévi & Lévi, 1983: valid
		Corbitella discasterosa Tabachnick & Levi, 2004: valid
		Corbitella pulchra (Schulze, 1887): valid
		Cornulum virguliferum (Lévi & Lévi, 1983): valid
		Corticium bargibanti Lévi & Lévi, 1983: valid
		Costifer wilsoni Lévi, 1993: valid
		Craniella neocaledoniae Lévi & Lévi, 1983: valid
		Crateromorpha (Aulochone) haliprum Tabachnick & Levi, 2004: valid
		Crateromorpha (Caledochone) caledoniensis Tabachnick, 2002: valid
		Crateromorpha haliprum Tabachnick & Levi, 2004 represented as Crateromorpha (Aulochone) haliprum Tabachnick & Levi, 2004: valid
		Crella (Grayella) papillata (Lévi, 1958): valid
		Crella (Yvesia) acanthosclera (Lévi & Lévi, 1983): valid
		Cymbastela cantharella (Lévi, 1983): valid
		Dercitus (Stoeba) fijiensis van Soest, Beglinger & de Voogd, 2010: valid
		Desmacella toxophora Lévi, 1993: valid
		Diacarnus levii Kelly-Borges & Vacelet, 1995: valid
		Dictyocalyx lifousantalis Tabachnick & Levi, 2004: valid
		Discodermia proliferans Lévi & Lévi, 1983: valid
		Dragmacidon condylia (Hooper & Lévi, 1993): valid
		Dysidea frondosa Berquist, 1995: valid
		Dysidea nigrescens Berquist, 1995: valid
		Echinochalina (Protophlitaspongia) bargibanti Hooper & Lévi, 1993: valid
		Echinochalina (Protophlitaspongia) laboutei Hooper & Lévi, 1993: valid
		Echinostylinos gorgonopsis Lévi, 1993: valid
		Echinostylinos stylophora (Lévi & Lévi, 1983): valid
		Echinostylinos tubiformis (Lévi, 1993): valid
		Ecionemia acervus Bowerbank, 1864: valid
		Ecionemia densa Bowerbank, 1873: valid
		Erylus burtoni Lévi & Lévi, 1983: valid
		Erylus circus Adams & Hooper, 2001: valid
		Erylus citrus Adams & Hooper, 2001: valid
		Erylus fibrillosus Lévi & Lévi, 1983: valid
		Euplectella plumosum Tabachnick & Levi, 2004: valid
		Eurypon lamellatum (Lévi, 1993): valid
		Euryspongia delicatula Berquist, 1995: valid
		Gelliodes fragilis Desqueyroux-Faúndez, 1984: valid
		Gelliodes persica Fromont, 1995: valid
		Geodia dura (Tendal, 1969): valid
		Geodia inconspicua (Bowerbank, 1873): valid
		Geodia vaubani Lévi & Lévi, 1983: valid
		Grantia socialis Borojevic, 1967: valid
		Guitarra exoclavata (Lévi, 1993): valid
		Haliclona (Gellius) anatarius (Lévi & Lévi, 1983): valid
		Haliclona (Gellius) pedunculata (Lévi, 1993): valid
		Haliclona (Rhizoniera) strongylata (Lévi & Lévi, 1983): valid
		Haliclona nodosa Lévi, 1993: valid
		Haliclona olivacea Fromont, 1995: valid
		Haliclona sanguinea Fromont, 1995: valid
		Haliclona tyria Fromont, 1995: valid
		Hamacantha (Hamacantha) acerata Lévi, 1993: valid
		Hamacantha (Hamacantha) atoxa Lévi, 1993: valid
		Hamacantha (Hamacantha) forcipulata Lévi, 1993: valid
		Hemiasterella topsenti (Lévi & Lévi, 1983): valid
		Herengeria auriculata Lévi & Lévi, 1988: valid
		Herengeria vasiformis Schlacher-Hoenlinger, Pisera & Hooper, 2005: valid
		Heterotella pacifica Tabachnick & Levi, 2004: valid
		Higginsia anfractuosa Hooper & Lévi, 1993: valid
		Higginsia tanekea Hooper & Lévi, 1993: valid
		Homophymia pollubrum Schlacher-Hoenlinger, Pisera & Hooper, 2005: valid
		Hyalascus anisoactinus Tabachnick & Levi, 2004: valid
		Hyalascus pinulohexactinus Tabachnick & Levi, 2004: valid
		Hyalonema (Corynonema) intersubgenerica Tabachnick, Janussen & Menschenina, 2008: valid
		Hyalonema (Cyliconema) tenerum Schulze, 1886: valid
		Hyalonema (Leptonema) divergens Schulze, 1887: valid
		Hyalonema (Leptonema) spatha Tabachnick & Lévi, 2000: valid
		Hyalonema (Onconema) uncinata Tabachnick & Lévi, 2000: valid
		Hyalonema (Oonema) microstauractina Tabachnick & Lévi, 2000: valid
		Hyalostylus monomicrosclerus Tabachnick & Levi, 2004: valid
		Hymedesmia (Hymedesmia) brachyrhabda Lévi & Lévi, 1983: valid
		Hymedesmia (Hymedesmia) spiniarcuata Lévi & Lévi, 1983: valid
		Hyrtios reticulatus (Thiele, 1899): valid
		Hyrtios spinifer (Poléjaeff, 1884): valid
		Ianthella concentrica Hyatt, 1875: valid
		Isabella mirabilis Schlacher-Hoenlinger, Pisera & Hooper, 2005: valid
		Isops contorta (Bowerbank, 1873): valid
		Isops imperfecta (Bowerbank, 1874): valid
		Jereicopsis graphidophora Lévi & Lévi, 1983: valid
		Kaliapsis cidaris Bowerbank, 1869: valid
		Latrunculia (Latrunculia) crenulata Lévi, 1993: valid
		Latrunculia (Latrunculia) novaecaledoniae Samaai, Gibbons & Kelly, 2006: valid
		Leiosella ramosa Bergquist, 1995: valid
		Lelapiella incrustans sphaerulifera Vacelet, 1977: valid
		Lepidosphaera hindei Lévi & Lévi, 1979: valid
		Leucascandra caveolata Borojevic & Klautau, 2000: valid
		Leucascus neocaledonicus Borojevic & Klautau, 2000: valid
		Leucomalthe bomba Haeckel, 1872: valid
		Leucopsacus distantus Tabachnick & Levi, 2004: valid
		Lissodendoryx (Ectyodoryx) bifacialis Lévi & Lévi, 1983: valid
		Lissodendoryx (Lissodendoryx) catenata Lévi, 1993: valid
		Lithoplocamia dolichosclera Lévi & Lévi, 1983: valid
		Lophocalyx moscalevia Tabachnick, 1988: valid
		Lophophysema australicum Tabachnick & Lévi, 1999: valid
		Luffariella caliculata Bergquist, 1995: valid
		Luffariella cylindrica Bergquist, 1995: valid
		Luffariella variabilis (Polejaeff, 1884): valid
		Macandrewia spinifoliata Lévi & Lévi, 1983: valid
		Microscleroderma herdmani (Dendy, 1905): valid
		Microscleroderma stoneae Lévi & Lévi, 1983: valid
		Minchinella kirkpatricki Vacelet, 1981: valid
		Minchinella lamellosa Kirkpatrick, 1908: valid
		Mycale (Mycale) myriasclera Lévi & Lévi, 1983: valid
		Mycale incurvata Lévi, 1993: valid
		Neamphius huxleyi (Sollas, 1888): valid
		Neoaulaxinia clavata (Lévi & Lévi, 1988): valid
		Neocaledoniella caulophacoides (Tabachnick & Lévi, 2002): valid
		Neofibularia hartmani Hooper & Lévi, 1993: valid
		Neopelta plinthosellina Lévi & Lévi, 1988: valid
		Neoschrammeniella castrum Schlacher-Hoenlinger, Pisera & Hooper, 2005: valid
		Neoschrammeniella fulvodesmus (Lévi & Lévi, 1983): valid
		Neoschrammeniella moreti (Lévi & Lévi, 1988): valid
		Neoschrammeniella norfolki Schlacher-Hoenlinger, Pisera & Hooper, 2005: valid
		Neosiphonia superstes Sollas, 1888: valid
		Niphates hispida Desqueyroux-Faúndez, 1984: valid
		Oceanapia papula Desqueyroux-Faúndez, 1987: valid
		Oceanapia pedunculata (Ridley & Dendy, 1886): valid
		Oceanapia perlucida (Desqueyroux-Faúndez, 1987): valid
		Oceanapia tenuis Desqueyroux-Faúndez, 1987: valid
		Oceanapia triangulata (Desqueyroux-Faúndez, 1987): valid
		Oceanapia vera (Lévi, 1993): valid
		Pachataxa enigmatica Lévi & Lévi, 1983 accepted as Calthropella (Pachataxa) enigmatica (Lévi & Lévi, 1983): valid
		Penares micraster Lévi, 1993: valid
		Penares palmatoclada Lévi, 1993: valid
		Penares schulzei (Dendy, 1905): valid
		Petrosaspongia nigra Bergquist, 1995: valid
		Petrosia (Petrosia) capsa Desqueyroux-Faúndez, 1987: valid
		Petrosia (Petrosia) granifera Desqueyroux-Faúndez, 1987: valid
		Petrosia (Petrosia) pluricristata Lévi & Lévi, 1983: valid
		Petrosia (Petrosia) punctata Lévi & Lévi, 1983: valid
		Petrosia (Strongylophora) mamillata (Lévi & Lévi, 1983): valid
		Phakellia columnata (Burton, 1928): valid
		Phakellia plumosa Lévi & Lévi, 1983: valid
		Pheronema conicum Lévi & Lévi, 1982: valid
		Pheronema pseudogiganteum Tabachnick & Lévi, 2000: valid
		Pheronema semiglobosum Lévi & Lévi, 1982: valid
		Phlyctaenopora (Barbozia) bocagei Lévi & Lévi, 1983: valid
		Phorbas erectus Lévi, 1993: valid
		Phycopsis papillata (Hooper & Lévi, 1993): valid
		Pipestela candelabra Alvarez, Hooper & van Soest, 2008: valid
		Pipestela rara Alvarez, Hooper & van Soest, 2008: valid
		Placopegma plumicomum Tabachnick & Levi, 2004: valid
		Placospongia carinata (Bowerbank, 1858): valid
		Plakina corticolopha Lévi & Lévi, 1983: valid
		Plakortis communis Muricy, 2011: valid
		Plakortis lita de Laubenfels, 1954: valid
		Plakortis quasiamphiaster Díaz & van Soest, 1994: valid
		Plectroninia lepidophora Vacelet, 1981: valid
		Plectroninia microstyla Vacelet, 1981: valid
		Plectroninia novaecaledoniense Vacelet, 1981: valid
		Plectroninia tetractinosa Vacelet, 1981: valid
		Pleroma menoui Lévi & Lévi, 1983: valid
		Pleroma turbinatum Sollas, 1888: valid
		Plocamilla novizealanica (Ridley & Duncan, 1881) accepted as Antho (Acarnia) novizelanica (Ridley & Duncan, 1881): valid
		Plocamione pachysclera (Lévi & Lévi, 1983): valid
		Podospongia similis Lévi, 1993: valid
		Poecillastra laminaris (Sollas, 1886): valid
		Poecillastra stipitata Lévi, 1993: valid
		Poliopogon claviculus Tabachnick & Lévi, 2000: valid
		Poliopogon micropentactinus Tabachnick & Lévi, 2000: valid
		Poliopogon zonecus Tabachnick & Lévi, 2000: valid
		Polymastia tropicalis Lévi, 1967: valid
		Porphyria flintae Bergquist, 1995: valid
		Psammastra oxygigas Lévi, 1993: valid
		Psammocinia bulbosa Bergquist, 1995: valid
		Pseudoceratina verrucosa Bergquist, 1995: valid
		Ptilocaulis epakros Hooper & Lévi, 1993: valid
		Ptilocaulis fusiformis Lévi, 1967: valid
		Raspailia (Raspaxilla) clathrioides (Lévi, 1967): valid
		Regadrella heterotelliformis Tabachnick & Levi, 2004: valid
		Regadrella okinoseana Ijima, 1896: valid
		Regadrella rhizophora Tabachnick & Levi, 2004: valid
		Reidispongia coerulea Lévi & Lévi, 1988: valid
		Reidispongia tuberculata Schlacher-Hoenlinger, Pisera & Hooper, 2005: valid
		Rhabdastrella globostellata (Carter, 1883): valid
		Rhaphoxya systremma Hooper & Lévi, 1993: valid
		Rhizaxinella dichotoma Lévi, 1993: valid
		Saccocalyx pedunculatus Schulze, 1896: valid
		Scleritoderma camusi Lévi & Lévi, 1983: valid
		Scleritoderma flabelliforme Sollas, 1888: valid
		Semperella abyssalis Tabachnick & Lévi, 2000: valid
		Semperella crosnieri Tabachnick & Lévi, 2000: valid
		Semperella varioactina Tabachnick & Lévi, 2000: valid
		Sericolophus calsubus Tabachnick & Lévi, 2000: valid
		Sericolophus cidaricus Tabachnick & Lévi, 2000: valid
		Sericolophus neocaledonicus Tabachnick & Lévi, 2000: valid
		Sphaerotylus exospinosus Lévi, 1993: valid
		Spinularia australis Lévi, 1993: valid
		Spongia (Spongia) australis Bergquist, 1995: valid
		Stelletta centroradiata Lévi & Lévi, 1983: valid
		Stelletta hyperoxea Lévi & Lévi, 1983: valid
		Stelletta phialimorpha Lévi, 1993: valid
		Stelletta radicifera Wilson, 1925: valid
		Stelletta toxiastra Lévi, 1993: valid
		Stelletta vaceleti Lévi & Lévi, 1983: valid
		Stelodoryx chlorophylla Lévi, 1993: valid
		Stelodoryx phyllomorpha Lévi, 1993: valid
		Strongylodesma novaecaledoniae Samaai, Gibbons & Kelly, 2009: valid
		Strongylodesma tongaensis Samaai, Gibbons & Kelly, 2009: valid
		Suberea creba Bergquist, 1995: valid
		Suberea laboutei Bergquist, 1995: valid
		Suberites pisiformis Lévi, 1993: valid
		Sycettusa tenuis Borojevic & Klautau, 2000: valid
		Sycon defendens Borojevic, 1967: valid
		Sycon gelatinosum (Blainville, 1834): valid
		Syconessa syconiformis (Borojevic, 1967): valid
		Sympagella clavipinula Tabachnick & Levi, 2004: valid
		Tedania (Tedania) strongylostyla Kennedy & Hooper, 2000: valid
		Tethya levii Sarà, 1988: valid
		Tethya novaecaledoniae Sarà, 1988: valid
		Tethya topsenti Sarà, Bavestrello & Calcinai, 2000: valid
		Tethyopsis patriciae (Lévi, 1993): valid
		Thenea microspirastra Lévi & Lévi, 1983: valid
		Thrombus challengeri Sollas, 1886: valid
		Topsentia bubaroides (Lévi & Lévi, 1983): valid
		Topsentia rugosa (Ridley & Dendy, 1886): valid
		Tylexocladus hispidus Lévi, 1993: valid
		Vosmaeropsis hozawai Borojevic & Klautau, 2000: valid
		Vulcanella (Vulcanella) orthotriaena (Lévi & Lévi, 1983): valid
		Walteria flemmingi Schulze, 1886: valid
	Western Coral Triangle (WCT)
		Aaptos ciliata (Wilson, 1925): valid
		Aaptos suberitoides (Brøndsted, 1934): valid
		Acanthascus (Staurocalyptus) celebesianus (Ijima, 1927): valid
		Acanthella cavernosa Dendy, 1922: valid
		Acanthella costata Kieschnick, 1900: valid
		Acanthella euctimena Hentschel, 1912 accepted as Phakettia euctimena (Hentschel, 1912): valid
		Acanthostrongylophora ingens (Thiele, 1899): valid
		Acanthostylotella cornuta (Topsent, 1897): valid
		Acanthotetilla celebensis de Voogd & van Soest, 2007: valid
		Acarnus bergquistae van Soest, Hooper & Hiemstra, 1991: valid
		Acarnus bicladotylotus Hoshino, 1981: valid
		Acarnus primigenius Hiemstra & Hooper, 1991: valid
		Acarnus wolffgangi Keller, 1889: valid
		Aciculites ciliata Wilson, 1925: valid
		Agelas cavernosa Thiele, 1903: valid
		Aka microterebrans Calcinai, Cerrano & Bavestrello, 2007: valid
		Alectona microspiculata Bavestrello, Calcinai, Cerrano & Sarà, 1998: valid
		Amorphinopsis foetida (Dendy, 1889): valid
		Amorphinopsis oculata (Kieschnick, 1896): valid
		Amorphinopsis sacciformis (Thiele, 1900): valid
		Amorphinopsis subacerata (Ridley & Dendy, 1886): valid
		Amphimedon denhartogi de Voogd, 2003: valid
		Amphimedon elastica (Kieschnick, 1898): valid
		Amphimedon zamboangae (Lévi, 1961): valid
		Amphoriscus semoni Breitfuss, 1896: valid
		Anamixilla irregularis Burton, 1930: valid
		Anamixilla torresi Poléjaeff, 1883: valid
		Anomochone expansa Ijima, 1927: valid
		Anomochone globosa Ijima, 1927: valid
		Aphrocallistes beatrix orientalis Ijima, 1916: valid
		Aplysina mollis var. aruensis Hentschel, 1912 accepted as Suberea mollis var. aruensis (Hentschel, 1912): valid
		Aplysinella strongylata Bergquist, 1980: valid
		Aplysinopsis thielei Topsent, 1934 accepted as Dactylospongia elegans (Thiele, 1899): valid
		Aspidoscopulia furcillata (Lévi, 1990): valid
		Astrosclera willeyana Lister, 1900: valid
		Auletta celebensis Thiele, 1899 accepted as Stylissa massa (Carter, 1887): valid
		Aulochone lilium Schulze, 1886 accepted as Crateromorpha (Aulochone) lilium (Schulze, 1886): valid
		Axinyssa aculeata Wilson, 1925: valid
		Axinyssa cavernosa (Topsent, 1897): valid
		Axinyssa valida (Thiele, 1899): valid
		Bathydorus pedunculatus Ijima, 1927 accepted as Crateromorpha (Aulochone) pedunculata (Ijima, 1927): valid
		Biemna fistulosa (Topsent, 1897): valid
		Biemna fortis (Topsent, 1897): valid
		Biemna fragilis (Kieschnick, 1900): valid
		Biemna gellioides Lévi & Lévi, 1989: valid
		Biemna humilis Thiele, 1903: valid
		Biemna thielei Burton, 1930: valid
		Biemna trirhaphis (Topsent, 1897): valid
		Bolosoma cavum Ijima, 1927: valid
		Brachiaster simplex Wilson, 1925: valid
		Burtonulla sibogae Borojevic & Boury-Esnault, 1986: valid
		Cacospongia dendroides Polejaeff, 1884 accepted as Ircinia dendroides (Polejaeff, 1884): valid
		Callipelta ornata Sollas, 1888: valid
		Callipelta sollasi Lévi & Lévi, 1989: valid
		Callyspongia (Callyspongia) monilata (Ridley, 1884): valid
		Callyspongia (Cladochalina) fibrosa (Ridley & Dendy, 1886): valid
		Callyspongia (Cladochalina) samarensis (Wilson, 1925): valid
		Callyspongia (Cladochalina) subarmigera (Ridley, 1884): valid
		Callyspongia (Euplacella) biru de Voogd, 2004: valid
		Callyspongia (Toxochalina) schulzei (Kieschnick, 1900): valid
		Callyspongia (Toxochalina) ternatensis (Kieschnick, 1896): valid
		Callyspongia claviformis (Kieschnick, 1896): valid
		Callyspongia confoederata (sensu Ridley, 1884): valid
		Callyspongia conulosa (Kieschnick, 1900): valid
		Callyspongia doorae (Brøndsted, 1934): valid
		Callyspongia elastica (Kieschnick, 1898): valid
		Callyspongia elegans (Thiele, 1899): valid
		Callyspongia erecta (Kieschnick, 1898): valid
		Callyspongia fragilis (Kieschnick, 1898): valid
		Callyspongia joubini (Topsent, 1897): valid
		Callyspongia lobata (Ridley, 1884): valid
		Callyspongia mollis (Topsent, 1897): valid
		Calthropella (Calthropella) xavierae van Soest, Beglinger & de Voogd, 2010: valid
		Calycosoma gracile Schulze, 1903 accepted as Sympagella gracilis (Schulze, 1903): valid
		Carteriospongia flabellifera (Bowerbank, 1877): valid
		Carteriospongia foliascens (Pallas, 1766): valid
		Chalaronema sibogae Ijima, 1927: valid
		Chalinula elastica (Kieschnick, 1898): valid
		Chalinula hooperi (Bakus & Nishiyama, 2000): valid
		Characella abbreviata Wilson, 1925: valid
		Chaunoplectella stelleta Ijima, 1927: valid
		Chondrilla grandistellata Thiele, 1900: valid
		Chondrocladia (Chondrocladia) crinita Ridley & Dendy, 1886: valid
		Chondrosia corticata Thiele, 1900: valid
		Chondrosia debilis Thiele, 1900: valid
		Cinachyra mertoni Hentschel, 1912 accepted as Cinachyrella mertoni (Hentschel, 1912): valid
		Cinachyrella clavigera (Hentschel, 1912): valid
		Cinachyrella crustata (Wilson, 1925): valid
		Cinachyrella macellata (Sollas, 1886): valid
		Cinachyrella mertoni (Hentschel, 1912): valid
		Cinachyrella paterifera (Wilson, 1925): valid
		Ciocalypta gracilis Topsent, 1897: valid
		Ciocalypta simplex Thiele, 1900: valid
		Cladorhiza depressa Kieschnick, 1896: valid
		Clathria (Clathria) basilana Lévi, 1961: valid
		Clathria (Clathria) meyeri (Bowerbank, 1877): valid
		Clathria (Microciona) claudei Hooper, 1996: valid
		Clathria (Microciona) similis (Thiele, 1903): valid
		Clathria (Thalysias) abietina (Lamarck, 1814): valid
		Clathria (Thalysias) coralliophila (Thiele, 1903): valid
		Clathria (Thalysias) distincta (Thiele, 1903): valid
		Clathria (Thalysias) erecta (Thiele, 1899): valid
		Clathria (Thalysias) fasciculata Wilson, 1925: valid
		Clathria (Thalysias) filifera (Ridley & Dendy, 1886): valid
		Clathria (Thalysias) kieschnicki Hooper & Wiedenmayer, 1994: valid
		Clathria (Thalysias) mutabilis (Topsent, 1897): valid
		Clathria (Thalysias) reinwardti Vosmaer, 1880: valid
		Clathria (Thalysias) ridleyi (Lindgren, 1897): valid
		Clathria (Thalysias) spinifera (Lindgren, 1897): valid
		Clathria (Thalysias) topsenti (Thiele, 1899): valid
		Clathria (Thalysias) vulpina (Lamarck, 1814): valid
		Clathria basilana Lévi, 1961 represented as Clathria (Clathria) basilana Lévi, 1961: valid
		Clathria cervicornis (Thiele, 1903) represented as Clathria (Thalysias) cervicornis (Thiele, 1903): valid
		Clathria distincta (Thiele, 1903) represented as Clathria (Thalysias) distincta (Thiele, 1903): valid
		Clathria erecta (Thiele, 1899) represented as Clathria (Thalysias) erecta (Thiele, 1899): valid
		Clathria filifera (Ridley & Dendy, 1886) represented as Clathria (Thalysias) filifera (Ridley & Dendy, 1886): valid
		Clathria meyeri (Bowerbank, 1877) represented as Clathria (Clathria) meyeri (Bowerbank, 1877): valid
		Clathria mutabilis (Topsent, 1897) represented as Clathria (Thalysias) mutabilis (Topsent, 1897): valid
		Clathria topsenti (Thiele, 1899) represented as Clathria (Thalysias) topsenti (Thiele, 1899): valid
		Cliona albimarginata Calcinai, Bavestrello & Cerrano, 2005: valid
		Cliona favus Calcinai, Bavestrello & Cerrano, 2005: valid
		Cliona liangae Calcinai, Bavestrello & Cerrano, 2005: valid
		Cliona mucronata Sollas, 1878: valid
		Cliona orientalis Thiele, 1900: valid
		Cliona utricularis Calcinai,Bavestrello & Cerrano, 2005: valid
		Coelocarteria agglomerans Azzini, Calcinai & Pansini, 2007: valid
		Coelosphaera (Coelosphaera) fucoides (Topsent, 1897): valid
		Corallistes thomasi Sollas, 1888: valid
		Corbitella elegans (Marshall, 1875): valid
		Corbitella speciosa (Quoy & Gaimard, 1833): valid
		Cornulum toxiferum (Wilson, 1925): valid
		Costifer vasiformis Wilson, 1925: valid
		Crateromorpha (Aulochone) lilium (Schulze, 1886): valid
		Crateromorpha (Aulochone) pedunculata (Ijima, 1927): valid
		Crateromorpha (Crateromorpha) meyeri Gray, 1872: valid
		Crateromorpha (Crateromorpha) meyeri meyeri Gray, 1872: valid
		Crateromorpha (Crateromorpha) murrayi Schulze, 1886: valid
		Crateromorpha (Crateromorpha) thierfelderi Schulze, 1886: valid
		Crateromorpha (Crateromorpha) tumida Schulze, 1886: valid
		Cyrtaulon solutus Schulze, 1886: valid
		Dactylospongia elegans (Thiele, 1899): valid
		Dasychalina fragilis Ridley & Dendy, 1886: valid
		Dasychalina melior Ridley & Dendy, 1886: valid
		Dendrospongia Murie, 1877 accepted as Sclerothamnus Marshall, 1875: valid
		Dendrospongia steerii Murie, 1877 accepted as Sclerothamnus clausi Marshall, 1875: valid
		Dercitus (Halinastra) berau van Soest, Beglinger & de Voogd, 2010: valid
		Dercitus (Halinastra) sibogae van Soest, Beglinger & de Voogd, 2010: valid
		Dercitus (Stoeba) simplex (Carter, 1880): valid
		Dercitus simplex (Carter, 1880) represented as Dercitus (Stoeba) simplex (Carter, 1880): valid
		Desmacella microsigma (Lévi, 1964): valid
		Desmacella vestibularis (Wilson, 1904): valid
		Desmacidon fragilis Kieschnick, 1896: valid
		Desmacidon nodosum Kieschnick, 1896: valid
		Desmacidon ternatense Kieschnick, 1896: valid
		Desmapsamma vervoorti van Soest, 1998: valid
		Diacarnus debeauforti (Burton, MS): valid
		Dictyonella chlorophyllacea Alvarez & Hooper, 2010: valid
		Didiscus aceratus (Ridley & Dendy, 1886): valid
		Didiscus anisodiscus Vacelet & Vasseur, 1971: valid
		Discodermia claviformis Kieschnick, 1896: valid
		Discodermia panoplia Sollas, 1888: valid
		Druinella ramosa Thiele, 1899 accepted as Pseudoceratina purpurea (Carter, 1880): valid
		Dysidea fasciculata (Wilson, 1925): valid
		Echinochalina (Protophlitaspongia) mucronata (Topsent, 1897): valid
		Echinodictyum asperum Ridley & Dendy, 1886: valid
		Echinodictyum cavernosum Thiele, 1899: valid
		Ecionemia acervus Bowerbank, 1864: valid
		Ecionemia agglutinans Thiele, 1899 accepted as Ecionemia acervus Bowerbank, 1864: valid
		Ecionemia cinerea Thiele, 1900: valid
		Epipolasis suluensis (Wilson, 1925): valid
		Erylus cornutus Wilson, 1925: valid
		Erylus inaequalis Kieschnick, 1896: valid
		Erylus nobilis Thiele, 1900: valid
		Erylus philippinensis Lévi & Lévi, 1989: valid
		Esperiopsis challengeri (Ridley, 1885): valid
		Esperiopsis challengeri var. meangensis (Ridley & Dendy, 1887): valid
		Euplectella aspergillum Owen, 1841: valid
		Euplectella aspergillum aspergillum Owen, 1841: valid
		Euplectella timorensis Ijima, 1927: valid
		Eurete freelandi Ijima, 1927: valid
		Eurete marshalli Schulze, 1886: valid
		Eurete schmidti Schulze, 1886: valid
		Eurete schmidti kampeni Ijima, 1927: valid
		Eurete schmidti schmidti Schulze, 1886: valid
		Eurete schmidti treubi Ijima, 1927: valid
		Eurete simplicissimum Semper, 1868: valid
		Eurete trachydocus Ijima, 1927: valid
		Farrea intermedia (Marshall & Meyer, 1877): valid
		Farrea lendenfeldi Ijima, 1927: valid
		Farrea nodulosa Ijima, 1927: valid
		Farrea occa clavigera Schulze, 1886: valid
		Farrea occa cuspidata Ijima, 1927: valid
		Farrea occa erecta Ijima, 1927: valid
		Farrea occa mammillata Ijima, 1927: valid
		Farrea occa ouwensi Ijima, 1927: valid
		Farrea occa subclavigera Ijima, 1927: valid
		Farrea spirifera Ijima, 1927: valid
		Fieldingia valentini Tabachnick & Janussen, 2004: valid
		Fieldingia valentini valentini Tabachnick & Janussen, 2004: valid
		Forcepia (Forcepia) foresti Lévi & Lévi, 1989: valid
		Forcepia (Forcepia) koltuni Lévi & Lévi, 1989: valid
		Gelliodes fibrosa (Wilson, 1925): valid
		Gelliodes fibulata (Carter, 1881): valid
		Gelliodes hamata Thiele, 1903: valid
		Gelliodes obtusa Hentschel, 1912: valid
		Gelliodes porosa Thiele, 1903: valid
		Gelliodes pumila (Lendenfeld, 1887): valid
		Gelliodes ramosa Kieschnick, 1898: valid
		Gelliodes spinosella Thiele, 1899: valid
		Gelliodes truncata (Kieschnick, 1896): valid
		Geodia alba (Kieschnick, 1896): valid
		Geodia hirsuta (Sollas, 1886): valid
		Geodia kuekenthali Thiele, 1900: valid
		Geodia philippinensis Wilson, 1925: valid
		Geodia sparsa Wilson, 1925: valid
		Geodia sphaeroides (Kieschnick, 1896): valid
		Geodia spherastrosa (Wilson, 1925): valid
		Grantessa sibogae Burton, 1930 accepted as Sycettusa sibogae (Burton, 1930): valid
		Guancha philippina (Hackel, 1872): valid
		Halichondria (Halichondria) fragilis Kieschnick, 1896: valid
		Halichondria (Halichondria) incrustans Kieschnick, 1896: valid
		Halichondria (Halichondria) pelliculata Ridley & Dendy, 1886: valid
		Haliclona (Gellius) cymaeformis (Esper, 1794): valid
		Haliclona (Gellius) forcipata (Thiele, 1903): valid
		Haliclona (Gellius) glaberrima (Topsent, 1897): valid
		Haliclona (Gellius) hispidula (Topsent, 1897): valid
		Haliclona (Gellius) irregularis (Kieschnick, 1896): valid
		Haliclona (Gellius) toxia (Topsent, 1897): valid
		Haliclona (Gellius) varia (Bowerbank, 1875): valid
		Haliclona (Gellius) vasiformis (Wilson, 1925): valid
		Haliclona (Halichoclona) vanderlandi de Weerdt & van Soest, 2001: valid
		Haliclona (Haliclona) cribriformis (Ridley, 1884): valid
		Haliclona (Reniera) fascigera (Hentschel, 1912): valid
		Haliclona baeri (Wilson, 1925): valid
		Haliclona pulvinar (Topsent, 1897): valid
		Haliclona rectangularis (Ridley & Dendy, 1886): valid
		Haliclona similis (Topsent, 1897): valid
		Haliclona sorongae (Brøndsted, 1934): valid
		Hamacantha (Vomerula) mindanaensis Wilson, 1925: valid
		Hemiasterella callocyathus (Sollas, 1888): valid
		Heteropia striata var. minor Burton, 1930: valid
		Hexactinella lata (Schulze, 1886): valid
		Hexactinella lingua Ijima, 1927: valid
		Hexactinella rugosa Ijima, 1927: valid
		Hexactinella spongiosa Ijima, 1927: valid
		Hexactinella vermiculosa Ijima, 1927: valid
		Higginsia coralloides var. massalis Carter, 1885 accepted as Higginsia massalis Carter, 1885: valid
		Holoxea collectrix Thiele, 1900: valid
		Holoxea valida Thiele, 1900: valid
		Homaxinella acanthelloides Lévi, 1961 accepted as Stylissa acanthelloides Lévi, 1961: valid
		Homaxinella domantayi Lévi, 1961 accepted as Phakettia domantayi (Lévi, 1961): valid
		Hyalocaulus simplex Marshall & Meyer, 1877: valid
		Hyalonema (Corynonema) rotundum Ijima, 1927: valid
		Hyalonema (Coscinonema) gracile Schulze, 1886: valid
		Hyalonema (Coscinonema) polycoelum Lévi & Lévi, 1989: valid
		Hyalonema (Cyliconema) apertum Schulze, 1886: valid
		Hyalonema (Cyliconema) keiense Ijima, 1927: valid
		Hyalonema (Cyliconema) polycaulum Lendenfeld, 1915: valid
		Hyalonema (Cyliconema) timorense Ijima, 1927: valid
		Hyalonema (Hyalonema) intermedium Ijima, 1927: valid
		Hyalonema (Hyalonema) keianum (Ijima, 1927): valid
		Hyalonema (Hyalonema) sieboldi Gray, 1835: valid
		Hyalonema (Ijimaonema) cebuense Higgin, 1875: valid
		Hyalonema (Ijimaonema) globus Schulze, 1886: valid
		Hyalonema (Ijimaonema) topsenti Ijima, 1927: valid
		Hyalonema (Leptonema) flagelliferum Ijima, 1927: valid
		Hyalonema (Oonema) trifidum (Lévi, 1964): valid
		Hyalonema (Paradisconema) vosmaeri Ijima, 1927: valid
		Hyalonema (Thamnonemiella) thamnophorum (Ijima, 1927): valid
		Hyattella sinuosa (Pallas, 1766): valid
		Hymedesmia (Hymedesmia) prostrata Thiele, 1903: valid
		Hymeraphia similis Thiele, 1903 accepted as Clathria (Microciona) similis (Thiele, 1903): valid
		Hyrtios erectus (Keller, 1889): valid
		Hyrtios reticulatus (Thiele, 1899): valid
		Ianthella flabelliformis (Pallas, 1766): valid
		Igernella mirabilis Lévi, 1961: valid
		Ijimadictyum kurense (Ijima, 1927): valid
		Iotrochota baculifera Ridley, 1884: valid
		Iotrochota purpurea (Bowerbank, 1875): valid
		Ircinia collectrix (Poléjaeff, 1884): valid
		Ircinia dendroides (Polejaeff, 1884): valid
		Ircinia friabilis (Polejaeff, 1884): valid
		Ircinia mutans (Wilson, 1925): valid
		Ircinia oligoceras (Poléjaeff, 1884): valid
		Isodictya aspera Bowerbank, 1877: valid
		Isops ostracomorpha Lévi & Lévi, 1989: valid
		Lamellodysidea herbacea (Keller, 1889): valid
		Latrunculia (Latrunculia) palmata Lévi, 1964: valid
		Lefroyella ceramensis Ijima, 1927: valid
		Leiodermatium marginatum (Sollas, 1888): valid
		Leiodermatium paniceus (Sollas, 1888): valid
		Leucandra capillata (Poléjaeff, 1883): valid
		Leucilla australiensis (Carter, 1886) accepted as Leucandra australiensis (Carter, 1886): valid
		Leucilla uter Poléjaeff, 1883: valid
		Levinella prolifera (Dendy, 1913): valid
		Liosina paradoxa Thiele, 1899: valid
		Lissodendoryx (Acanthodoryx) fibrosa (Lévi, 1961): valid
		Lissodendoryx (Lissodendoryx) baculata Topsent, 1897: valid
		Lissodendoryx (Lissodendoryx) grata (Thiele, 1903): valid
		Lissodendoryx (Lissodendoryx) microchelifera Hofman & van Soest, 1995: valid
		Lissodendoryx (Lissodendoryx) paucispinata (Ridley & Dendy, 1886): valid
		Lissodendoryx (Lissodendoryx) ternatensis (Thiele, 1903): valid
		Lissodendoryx (Lissodendoryx) timorensis Hofman & van Soest, 1995: valid
		Lissodendoryx (Waldoschmittia) schmidti (Ridley, 1884): valid
		Lissodendoryx similis Thiele, 1899 represented as Lissodendoryx (Lissodendoryx) similis Thiele, 1899: valid
		Lonchiphora inversa Ijima, 1927: valid
		Lophocalyx philippinensis (Gray, 1872): valid
		Lophocalyx suluana Ijima, 1927: valid
		Lophophysema inflatum Schulze, 1900: valid
		Macandrewia rigida Lévi & Lévi, 1989: valid
		Megaciella tawiensis (Wilson, 1925): valid
		Melophlus sarasinorum Thiele, 1899: valid
		Monanchora dianchora de Laubenfels, 1935: valid
		Monanchora viridis (Kieschnick, 1900): valid
		Mycale (Aegogropila) pellucida (Ridley, 1884): valid
		Mycale (Aegogropila) phillipensis (Dendy, 1896): valid
		Mycale (Arenochalina) euplectelloides var. regularis Wilson, 1925: valid
		Mycale (Carmia) orientalis (Topsent, 1897): valid
		Mycale (Grapelia) menylloides Hajdu, 1995: valid
		Mycale (Mycale) armata Thiele, 1903: valid
		Mycale (Mycale) vansoesti sensu Calcinai, Cerrano, Totti, Romagnoli & Bavestrello, 2006: valid
		Mycale (Paresperella) moluccensis (Thiele, 1903): valid
		Myliusia challengeri Reiswig & Wheeler, 2002: valid
		Myliusia verrucosa Ijima, 1927: valid
		Myrmekioderma granulatum (Esper, 1794): valid
		Myxilla (Burtonanchora) crucifera Wilson, 1925: valid
		Myxilla (Myxilla) ramosa Kieschnick, 1896: valid
		Neoaulocystis zitteli (Marshall & Meyer, 1877): valid
		Neoaulocystis zitteli var. sibogae (Ijima, 1927): valid
		Neopetrosia chaliniformis (Thiele, 1899): valid
		Neopetrosia compacta (Ridley & Dendy, 1886): valid
		Neopetrosia granulosa (Wilson, 1925): valid
		Neopetrosia rava (Thiele, 1899): valid
		Neopetrosia truncata (Ridley & Dendy, 1886): valid
		Neosiphonia fruticosa (Wilson, 1925): valid
		Niphates olemda (de Laubenfels, 1954): valid
		Oceanapia amboinensis Topsent, 1897: valid
		Oceanapia cagayensis (Wilson, 1925): valid
		Oceanapia crassispicula (Kieschnick, 1896): valid
		Oceanapia fistulosa (Bowerbank, 1873): valid
		Oceanapia fragilis Topsent, 1897: valid
		Oceanapia integra (Topsent, 1897): valid
		Oonema trifidum Lévi, 1964 accepted as Hyalonema (Oonema) trifidum (Lévi, 1964): valid
		Ophlitaspongia meyeri Bowerbank, 1877 accepted as Clathria (Clathria) meyeri (Bowerbank, 1877): valid
		Oscarella stillans Bergquist & Kelly, 2004: valid
		Pachychalina subcapitata (Lévi, 1961): valid
		Pararete baliense Ijima, 1927: valid
		Pararete carteri (Schulze, 1886): valid
		Pararete farreopsis (Carter, 1877): valid
		Pararete farreopsis farrreopsis (Carter, 1877): valid
		Pararete farreopsis fragiferum Ijima, 1927: valid
		Pararete farreopsis jakosalemi Ijima, 1927: valid
		Pararete freeri Ijima, 1927: valid
		Pararete kangeanganum Ijima, 1927: valid
		Pararete semperi (Schulze, 1886): valid
		Paratetilla amboinensis (Kieschnick, 1898): valid
		Paratetilla bacca (Selenka, 1867): valid
		Penares sollasi Thiele, 1900: valid
		Pericharax heteroraphis Poléjaeff, 1883: valid
		Periphragella challengeri Ijima, 1927: valid
		Periphragella elisae Marshall, 1875: valid
		Periphragella irregularis Ijima, 1927: valid
		Periphragella parva Ijima, 1927: valid
		Petrosia (Petrosia) alfiani de Voogd & van Soest, 2002: valid
		Petrosia (Petrosia) brachysclera Lévi & Lévi, 1989: valid
		Petrosia (Petrosia) crustata Wilson, 1925: valid
		Petrosia (Petrosia) expansa (Thiele, 1903): valid
		Petrosia (Petrosia) hoeksemai de Voogd & van Soest, 2002: valid
		Petrosia (Petrosia) lignosa Wilson, 1925: valid
		Petrosia (Petrosia) nigricans Lindgren, 1897: valid
		Petrosia (Petrosia) plana Wilson, 1925: valid
		Petrosia (Petrosia) pulvilla (Thiele, 1903): valid
		Petrosia (Strongylophora) corticata (Wilson, 1925): valid
		Petrosia (Strongylophora) strongylata Thiele, 1903: valid
		Petrosia chaliniformis Thiele, 1899 accepted as Neopetrosia chaliniformis (Thiele, 1899): valid
		Petrosia contignata Thiele, 1899 accepted as Neopetrosia contignata (Thiele, 1899): valid
		Petrosia hoeksemai de Voogd & van Soest, 2002 represented as Petrosia (Petrosia) hoeksemai de Voogd & van Soest, 2002: valid
		Petrosia imperforata Thiele, 1899 accepted as Petrosia (Petrosia) nigricans Lindgren, 1897: valid
		Petrosia rava Thiele, 1899 accepted as Neopetrosia rava (Thiele, 1899): valid
		Phakellia atypica Lévi, 1961: valid
		Phakellia stelliderma Lévi & Lévi, 1989: valid
		Phakellia tropicalis Alvarez & Hooper, 2009: valid
		Phakettia euctimena (Hentschel, 1912): valid
		Pheronema barbulosclera Lévi, 1964: valid
		Pheronema echinatum Ijima, 1927: valid
		Pheronema giganteum Schulze, 1886: valid
		Pheronema globosum Schulze, 1886: valid
		Pheronema hemisphaericum (Gray, 1873): valid
		Pheronema weberi Ijima, 1927: valid
		Phorbas arborescens (Ridley, 1884): valid
		Phorbas roxasi (de Laubenfels, 1935): valid
		Phycopsis valida Thiele, 1899 accepted as Axinyssa valida (Thiele, 1899): valid
		Phyllospongia coriacea Thiele, 1899 accepted as Phyllospongia papyracea (Esper, 1794): valid
		Phyllospongia ectoscula Lévi, 1961: valid
		Phyllospongia palmata Thiele, 1899: valid
		Phyllospongia papyracea (Esper, 1794): valid
		Placinolopha bedoti Topsent, 1897: valid
		Placinolopha sarai Lévi & Lévi, 1989: valid
		Placospongia melobesioides Gray, 1867: valid
		Placospongia mixta Thiele, 1900: valid
		Plakinastrella polysclera Lévi & Lévi, 1989: valid
		Plakortis bergquistae Muricy, 2011: valid
		Plakortis communis Muricy, 2011: valid
		Plakortis lita de Laubenfels, 1954: valid
		Pleurochorium cornutum Ijima, 1927: valid
		Podospongia colini Sim-Smith & Kelly, 2011: valid
		Poecillastra ciliata Wilson, 1925: valid
		Poecillastra laminaris (Sollas, 1886): valid
		Psammastra conulosa Kieschnick, 1896: valid
		Psilocalyx wilsoni Ijima, 1927: valid
		Radiella straticulata (Wilson, 1925): valid
		Rhabdastrella distincta (Thiele, 1900): valid
		Rhabdastrella globostellata (Carter, 1883): valid
		Rhabdastrella trichophora (Lévi & Lévi, 1989): valid
		Rhabderemia acanthostyla Thomas, 1968: valid
		Rhabderemia forcipula (Lévi & Lévi, 1989): valid
		Rhabdodictyum kurense Ijima, 1927 accepted as Ijimadictyum kurense (Ijima, 1927): valid
		Rhaphidophlus erectus Thiele, 1899 accepted as Clathria (Thalysias) erecta (Thiele, 1899): valid
		Rhaphidophlus seriatus Thiele, 1899 accepted as Clathria (Thalysias) reinwardti Vosmaer, 1880: valid
		Rhaphidophlus topsenti Thiele, 1899 accepted as Clathria (Thalysias) topsenti (Thiele, 1899): valid
		Rhizaxinella nuda Wilson, 1925: valid
		Rhizaxinella ramulosa (Ridley & Dendy, 1886): valid
		Rhizaxinella ramulosa var. cylindrifera (Ridley & Dendy, 1887): valid
		Rhizochalina media Thiele, 1899 accepted as Oceanapia media (Thiele, 1899): valid
		Rossella philippinensis Gray, 1872 accepted as Lophocalyx philippinensis (Gray, 1872): valid
		Scleritoderma flabelliforme Sollas, 1888: valid
		Scleritoderma nodosum Thiele, 1900: valid
		Scleroplegma maasi (Ijima, 1927): valid
		Semperella schultzei (Semper, 1868): valid
		Semperella similis Ijima, 1927: valid
		Sericolophus reflexus (Ijima, 1894): valid
		Sidonops alba (Kieschnick, 1896) accepted as Geodia alba (Kieschnick, 1896): valid
		Sidonops microspinosa Wilson, 1925: valid
		Sidonops picteti Topsent, 1897: valid
		Siphonella ingens Thiele, 1899 accepted as Acanthostrongylophora ingens (Thiele, 1899): valid
		Siphonidium capitatum Sollas, 1888: valid
		Spheciospongia carnosa (Topsent, 1897): valid
		Spheciospongia lacunosa (Kieschnick, 1898): valid
		Spheciospongia solida (Ridley & Dendy, 1886): valid
		Spheciospongia spiculifera (Kieschnick, 1898): valid
		Spheciospongia vagabunda (Ridley, 1884): valid
		Spinosella elegans Thiele, 1899 accepted as Callyspongia elegans (Thiele, 1899): valid
		Spirastrella cylindrica Kieschnick, 1896 accepted as Spheciospongia vagabunda (Ridley, 1884): valid
		Spirastrella decumbens Ridley, 1884: valid
		Spirastrella dilatata Kieschnick, 1896 accepted as Trachycladus spinispirulifer (Carter, 1879): valid
		Spirastrella tristellata Topsent, 1897: valid
		Spongia (Spongia) agaricina Pallas, 1766: valid
		Spongia (Spongia) distans (Schulz, 1900): valid
		Spongia (Spongia) hispida Lamarck, 1814: valid
		Spongia (Spongia) suriganensis (Wilson, 1925): valid
		Stelletta aspera Kieschnick, 1896: valid
		Stelletta brevidens (Topsent, 1897): valid
		Stelletta clavosa Ridley, 1884: valid
		Stelletta debilis Thiele, 1900: valid
		Stelletta dendyi (Sollas, 1888): valid
		Stelletta plagioreducta Lévi, 1961: valid
		Stelletta porosa Kieschnick, 1896: valid
		Stelletta purpurea Ridley, 1884: valid
		Stelletta radicifera Wilson, 1925: valid
		Stelletta sphaeroides Kieschnick, 1896: valid
		Stelletta stellifera Kieschnick, 1896: valid
		Stelletta variohamata Thiele, 1900: valid
		Stereochlamis incertum (Ijima, 1927): valid
		Strepsichordaia aliena (Wilson, 1925): valid
		Strepsichordaia stellifera (Bowerbank, 1877): valid
		Stylissa carteri (Dendy, 1889): valid
		Stylissa massa (Carter, 1887): valid
		Suberites diversicolor Becking & Lim, 2009: valid
		Suberites radiatus Kieschnick, 1896: valid
		Svenzea devoogdae Alvarez, van Soest & Rützler, 2002: valid
		Sycettusa connexiva (Poléjaeff, 1883): valid
		Sympagella gracilis (Schulze, 1903): valid
		Synops alba Kieschnick, 1896 accepted as Sidonops alba (Kieschnick, 1896): valid
		Tedania (Tedania) brevispiculata Thiele, 1903: valid
		Tedania (Tedania) coralliophila Thiele, 1903: valid
		Tedania (Tedania) maeandrica Thiele, 1903: valid
		Tedania (Tedania) reticulata Thiele, 1903: valid
		Tethya ingalli Bowerbank, 1858: valid
		Tethya japonica Sollas, 1888: valid
		Tethycometes sibogae Sarà, 1994: valid
		Tethyopsis columnifer Stewart, 1870: valid
		Tethyopsis dubia Wilson, 1925: valid
		Tetilla (Cinachyrella) crustata Wilson, 1925 accepted as Cinachyrella crustata (Wilson, 1925): valid
		Tetilla (Cinachyrella) crustata f. hispida Wilson, 1925 accepted as Cinachyrella crustata (Wilson, 1925): valid
		Tetilla (Cinachyrella) crustata f. patellaespinosa Wilson, 1925 accepted as Cinachyrella crustata (Wilson, 1925): valid
		Tetilla (Cinachyrella) paterifera Wilson, 1925 accepted as Cinachyrella paterifera (Wilson, 1925): valid
		Tetilla ciliata Wilson, 1925: valid
		Tetilla disigmata Lévi, 1964: valid
		Tetilla merguiensis (Carter, 1883) accepted as Paratetilla bacca (Selenka, 1867): valid
		Tetilla pedifera Sollas, 1886: valid
		Tetilla ridleyi Sollas, 1888: valid
		Tetilla schulzei Kieschnick, 1898: valid
		Tetilla spinosa Wilson, 1925: valid
		Thenea grayi var. sulcata Wilson, 1925: valid
		Thenea wyvillei Sollas, 1886: valid
		Theonella conica (Kieschnick, 1896): valid
		Theonella cylindrica Wilson, 1925: valid
		Theonella incerta Thiele, 1900: valid
		Theonella invaginata Wilson, 1925: valid
		Theonella swinhoei Gray, 1868: valid
		Theonella swinhoei var. verrucosa Wilson, 1925: valid
		Thrinacophora cervicornis Ridley & Dendy, 1886: valid
		Thrinacophora incrustans Kieschnick, 1896: valid
		Timea ornata Lévi & Lévi, 1989: valid
		Trachycladus spinispirulifer (Carter, 1879): valid
		Tretodictyum pumicosum Ijima, 1927: valid
		Tretodictyum schrammeni Ijima, 1927: valid
		Tretopleura candelabrum Ijima, 1927: valid
		Triptolemma cladosum (Sollas, 1888): valid
		Uteopsis argentea (Poléjaeff, 1883): valid
		Verrucocoeloidea burtoni Reid, 1969: valid
		Vulcanella (Vulcanella) bifacialis (Wilson, 1925): valid
		Xestospongia testudinaria (Lamarck, 1815): valid
		Xestospongia testudinaria var. fistulophora (Wilson, 1925): valid
		Xestospongia vansoesti Bakus & Nishiyama, 2000: valid
Eastern Indo-Pacific
	Central Polynesia (CP)
		Bolosoma musorstomum Tabachnick & Levi, 2004: valid
		Caulophacus (Caulophacus) variens Tabachnick, 1988: valid
		Caulophacus (Caulophacus) variens juvenilis Tabachnick, 1988: valid
		Dictyaulus starmeri Tabachnick & Levi, 2004: valid
		Eurete lamellina Tabachnick, 1988: valid
		Farrea occa microclavula Tabachnick, 1988: valid
		Farrea occa polyclavula Tabachnick, 1988: valid
		Farrea polyclavula Tabachnick, 1988 accepted as Farrea occa polyclavula Tabachnick, 1988: valid
		Hyalonema (Coscinonema) elegans (Schulze, 1886): valid
		Lophocalyx moscalevia Tabachnick, 1988: valid
		Paratetilla bacca (Selenka, 1867): valid
		Pheronema megaglobosum Tabachnick, 1988: valid
		Poliopogon amadou pacifica Tabachnick, 1988: valid
		Poliopogon maitai Tabachnick, 1988: valid
		Semperella alba Tabachnick, 1988: valid
		Tethya nux (Selenka, 1867): valid
		Tretopleura styloformis Tabachnick, 1988: valid
		Walteria leuckarti longipina Tabachnick, 1988: valid
	Easter Island (EI)
		Abyssocladia inflata Vacelet, 2006: valid
		Abyssocladia naudur Vacelet, 2006: valid
		Asbestopluma (Asbestopluma) agglutinans Vacelet, 2006: valid
		Asbestopluma hadalis Lévi, 1964: valid
		Asbestopluma wolffi Lévi, 1964: valid
		Chondrocladia (Chondrocladia) lampadiglobus Vacelet, 2006: valid
		Geodia amphistrongyla Lendenfeld, 1910: valid
		Haliclona agglutinata Desqueyroux-Faundez, 1990: valid
		Haliclona nitens Desqueyroux-Faundez, 1990: valid
		Haliclona rapanui (Desqueyroux-Faundez, 1990): valid
		Haliclona translucida Desqueyroux-Faundez, 1990: valid
		Hyalonema (Corynonema) grandancora Lendenfeld, 1915: valid
		Lanugonychia flabellum Lendenfeld, 1915: valid
		Mycale (Mycale) paschalis Desqueyroux-Faundez, 1990: valid
		Pseudoplectella dentatum Tabachnick, 1990: valid
		Pseudosuberites vakai Desqeyroux-Faundez, 1990: valid
	Hawaii (H)
		Aphroceras alcicornis Gray, 1858: valid
		Asteropus kaena (de Laubenfels, 1957): valid
		Axechina lissa de Laubenfels, 1957: valid
		Axinella anamesa (de Laubenfels, 1957): valid
		Axinella solenoeides de Laubenfels, 1957: valid
		Clathria (Microciona) haematodes (de Laubenfels, 1957): valid
		Clathria (Thalysias) kilauea (de Laubenfels, 1951): valid
		Clathria (Thalysias) maunaloa (de Laubenfels, 1951): valid
		Clathria (Thalysias) procera (Ridley, 1884): valid
		Clathria kilauea (de Laubenfels, 1951) represented as Clathria (Thalysias) kilauea (de Laubenfels, 1951): valid
		Clathria maunaloa (de Laubenfels, 1951) represented as Clathria (Thalysias) maunaloa (de Laubenfels, 1951): valid
		Cliona valentis (de Laubenfels, 1957): valid
		Coscinoderma denticulatum Poléjaeff, 1884: valid
		Crella (Pytheas) ula (de Laubenfels, 1950): valid
		Erylus caliculatus Lendenfeld, 1910: valid
		Erylus rotundus Lendenfeld, 1910: valid
		Erylus rotundus cidaris Lendenfeld, 1910: valid
		Erylus rotundus megarhabdus Lendenfeld, 1910: valid
		Erylus rotundus typicus Lendenfeld, 1910: valid
		Erylus sollasi Lendenfeld, 1910: valid
		Eurypon nigrum Bergquist, 1967: valid
		Euspongia irregularis var. dura Lendenfeld, 1889 accepted as Spongia (Spongia) hispida Lamarck, 1814: valid
		Euspongia irregularis var. lutea Lendenfeld, 1886 accepted as Spongia (Spongia) irregularis (Lendenfeld, 1889): valid
		Euspongia irregularis var. mollior (sensu Ridley, 1884) accepted as Spongia (Spongia) hispida Lamarck, 1814: valid
		Euspongia irregularis var. tenuis Lendenfeld, 1886 accepted as Spongia (Spongia) hispida Lamarck, 1814: valid
		Geodia gibberella de Laubenfels, 1951: valid
		Grantia strobilus (Haeckel, 1872): valid
		Halichondria (Halichondria) coerulea Bergquist, 1967: valid
		Haliclona (Gellius) violacea (de Laubenfels, 1950): valid
		Haliclona (Halichoclona) mokuoloea (de Laubenfels, 1950): valid
		Hippospongia densa Lendenfeld, 1889: valid
		Homaxinella anamesa de Laubenfels, 1957 accepted as Axinella anamesa (de Laubenfels, 1957): valid
		Hyalonema (Corynonema) cupressiferum Schulze, 1893: valid
		Hyalonema (Corynonema) depressum (Schulze, 1886): valid
		Hyalonema (Corynonema) placuna Lendenfeld, 1915: valid
		Hyalonema (Oonema) crassipinulum Lendenfeld, 1915: valid
		Hyalonema (Oonema) geminatum Lendenfeld, 1915: valid
		Hyalonema (Oonema) sequoia Lendenfeld, 1915: valid
		Hyalonema (Oonema) umbraculum (Lendenfeld, 1915): valid
		Hyalonema (Prionema) crassum Lendenfeld, 1915: valid
		Hyalonema (Prionema) fimbriatum Lendenfeld, 1915: valid
		Hyalonema (Prionema) spinosum Lendenfeld, 1915: valid
		Hyalonema (Skianema) umbraculum Lendenfeld, 1915 accepted as Hyalonema (Oonema) umbraculum (Lendenfeld, 1915): valid
		Hymeniacidon chloris de Laubenfels, 1950: valid
		Iotrochota protea (de Laubenfels, 1950): valid
		Jaspis digonoxea (de Laubenfels, 1950): valid
		Jaspis pleopora (de Laubenfels, 1957): valid
		Leucosolenia vesicula (Haeckel, 1870): valid
		Lissodendoryx (Waldoschmittia) schmidti (Ridley, 1884): valid
		Mycale (Arenochalina) anomala (Ridley & Dendy, 1886): valid
		Petrosia (Petrosia) puna de Laubenfels, 1951: valid
		Phoriospongia poni (de Laubenfels, 1950): valid
		Pleraplysilla hyalina de Laubenfels, 1950: valid
		Prosuberites oleteira de Laubenfels, 1957: valid
		Sericolophus hawaiicus Tabachnick & Lévi, 2000: valid
		Spirastrella keaukaha de Laubenfels, 1951: valid
		Spongia (Spongia) lignea hawaiiensis Hyatt, 1877: valid
		Spongia (Spongia) oceanica de Laubenfels, 1950: valid
		Stelospongia lordi Lendenfeld, 1889 accepted as Fasciospongia lordi (Lendenfeld, 1889): valid
		Strongylacidon kaneohe (de Laubenfels, 1950): valid
		Strongylacidon meganese (de Laubenfels, 1951): valid
		Strongylacidon zukerani (de Laubenfels, 1957): valid
		Suberites senilis Ridley & Dendy, 1886: valid
		Sycon parvulum (Preiwisch, 1904): valid
		Sycon stauriferum (Preiwisch, 1904): valid
		Terpios granulosa Bergquist, 1967: valid
		Tethya ornata Sarà, Bavestrello & Calcinai, 2000: valid
		Thoosa midwayi Azzini, Calcinai, Iwasaki & Bavestrello, 2007: valid
		Timea tethya (de Laubenfels, 1954): valid
		Timea xena de Laubenfels, 1954: valid
		Topsentia distincta (de Laubenfels, 1957): valid
[truncated: 8,352 more rows]
